# Supplementary material for: (1S,2E,6R,7aR)-2-Benzyl­idene-1,6-dihy­droxy-2,3,5,6,7,7a-hexa­hydro-1H-pyrrolizin-3-one
Source: Acta Crystallogr Sect E Struct Rep Online. 2012 Apr 28;68(Pt 5):o1572. doi: 10.1107/S1600536812018223 (PMC3344667; doi:10.1107/S1600536812018223)
Supplement: Supplementary file 1 [file e-68-o1572-sup1.cif]

##############################################################################
#                                                                            #
# This CIF contains the data in a paper accepted for publication in          #
# Acta Crystallographica Section E. It conforms to the requirements of       #
# Notes for Authors for Acta Crystallographica Section E, and has been       #
# peer reviewed under the auspices of the IUCr Commission on Journals.       #
#                                                                            #
# Full details of the Crystallographic Information File format               #
# are given in the paper "The Crystallographic Information File (CIF):       #
# a New Standard Archive File for Crystallography" by S. R. Hall, F. H.      #
# Allen and I. D. Brown [Acta Cryst. (1991), A47, 655-685].                  #
#                                                                            #
# The current version of the core CIF dictionary is obtainable from          #
# ftp://ftp.iucr.org/pub/cif_core.dic.                                       #
#                                                                            #
# Software is freely available for graphical display of the structure(s)     #
# in this CIF. For information consult the CIF software page                 #
# http://www.iucr.org/resources/cif/software.                                #
#                                                                            #
# This file may be used for bona fide research purposes within the           #
# scientific community so long as proper attribution is given to the journal # 
# article from which it was obtained.                                        #
#                                                                            #
##############################################################################
data_I
_audit_creation_method     SHELXL-97
_chemical_name_systematic
;
(1<i>S</i>,2<i>E</i>,6<i>R</i>,7a<i>R</i>)-2-Benzylidene-1,6-dihydroxy-
2,3,5,6,7,7a-hexahydro-1<i>H</i>-pyrrolizin-3-one
;
_chemical_name_common     ?
_chemical_formula_moiety     'C14 H15 N O3'
_chemical_formula_sum     'C14 H15 N O3'
_chemical_formula_iupac     'C14 H15 N O3'
_chemical_formula_weight     245.27
_chemical_melting_point     ?
_space_group_crystal_system     orthorhombic
_space_group_name_H-M_alt     'P 21 21 21'
_space_group_name_Hall     'P 2ac 2ab'
loop_
    _symmetry_equiv_pos_as_xyz
    'x, y, z'
    'x+1/2, -y+1/2, -z'
    '-x, y+1/2, -z+1/2'
    '-x+1/2, -y, z+1/2'
_cell_length_a     6.5007(3)
_cell_length_b     13.6783(7)
_cell_length_c     13.8382(7)
_cell_angle_alpha     90.00
_cell_angle_beta     90.00
_cell_angle_gamma     90.00
_cell_volume     1230.47(11)
_cell_formula_units_Z     4
_cell_measurement_reflns_used     2219
_cell_measurement_theta_min     4.55
_cell_measurement_theta_max     68.13
_cell_measurement_temperature     100(2)
_exptl_crystal_description     rectangular
_exptl_crystal_colour     colourless
_exptl_crystal_size_max     0.312
_exptl_crystal_size_mid     0.128
_exptl_crystal_size_min     0.126
_exptl_crystal_density_diffrn     1.324
_exptl_crystal_density_meas     ?
_exptl_crystal_density_method     'not measured'
_exptl_crystal_F_000     520
_exptl_absorpt_coefficient_mu     0.765
_exptl_absorpt_correction_type     numerical
_exptl_absorpt_process_details     '(SADABS; Bruker, 2010)'
_exptl_absorpt_correction_T_min     0.9242
_exptl_absorpt_correction_T_max     1.0000
_exptl_special_details
;
[\a]D^20^ + 40 (c 1, MeOH); IR (Film, \n~max~): 3427, 3195, 2940, 2855, 1668,
1634, 1493, 1424, 1268, 1156, 1067 cm^-1^; ^1^H NMR (400 MHz, CD3CN) \d 1.30
(m, <i>J</i> = 13.8, 9.1, 5.4 Hz, 1H, H-14 A), 2.38 (m, <i>J</i> = 13.8, 6.8
Hz, 1H, H-14B), 3.27 (dd, <i>J</i> = 12.3, 6.1 Hz, 1H, H-2 A), 3.56 (dd,
<i>J</i> = 12.3, 3.3 Hz, 1H, H-2B), 3.69 (ddd, <i>J</i> = 9.1, 7.4, 1.8 Hz,
1H, H-10), 4.47 (qd, <i>J</i> = 6.1, 3.3 Hz, 1H, H-1 A), 4.91 (dd, <i>J</i> =
1.8 Hz, 1H, H-11), 7.35 (d, <i>J</i> = 2.1 Hz, 1H, H-5), 7.41 (m, 3H, Ph),
7.79 (m, 2H, Ph); ^13^C NMR (62.5 MHz, (CD~3~)~2~CO) \d 38.1, 52.1, 68.2,
70.1, 72.0, 129.2, 130.3, 131.3, 134.1, 134.2, 137.1, 172.1; HRMS (ESI-TOF)
Calcd. for C~14~H~16~NO~3~ [<i>M</i> + H]^+^ 246.1130. Found 246.1168.
;
_diffrn_ambient_temperature     100(2)
_diffrn_radiation_type     CuK\a
_diffrn_radiation_wavelength     1.54178
_diffrn_radiation_source     'fine-focus sealed tube'
_diffrn_radiation_monochromator     graphite
_diffrn_measurement_device_type     'Bruker Kappa APEXII DUO'
_diffrn_measurement_method     'Bruker APEX CCD area-detector'
_diffrn_detector_area_resol_mean     ?
_diffrn_reflns_number     32528
_diffrn_reflns_av_R_equivalents     0.0340
_diffrn_reflns_av_sigmaI/netI     0.0151
_diffrn_reflns_theta_min     4.55
_diffrn_reflns_theta_max     68.13
_diffrn_reflns_theta_full     68.13
_diffrn_measured_fraction_theta_max     0.992
_diffrn_measured_fraction_theta_full     0.992
_diffrn_reflns_limit_h_min     -7
_diffrn_reflns_limit_h_max     5
_diffrn_reflns_limit_k_min     -16
_diffrn_reflns_limit_k_max     16
_diffrn_reflns_limit_l_min     -16
_diffrn_reflns_limit_l_max     16
_refine_special_details
;
Refinement of <i>F</i>^2^ against ALL reflections. The weighted <i>R</i>-factor
<i>wR</i> and goodness of fit <i>S</i> are based on <i>F</i>^2^, conventional
<i>R</i>-factors <i>R</i> are based on <i>F</i>, with <i>F</i> set to zero for
negative <i>F</i>^2^. The threshold expression of <i>F</i>^2^ >
\s(<i>F</i>^2^) is used only for calculating <i>R</i>-factors(gt) <i>etc</i>.
and is not relevant to the choice of reflections for refinement.
<i>R</i>-factors based on <i>F</i>^2^ are statistically about twice as large
as those based on <i>F</i>, and <i>R</i>- factors based on ALL data will be
even larger.
;
_reflns_number_total     2219
_reflns_number_gt     2203
_reflns_threshold_expression     I>2sigma(I)
_refine_ls_structure_factor_coef     Fsqd
_refine_ls_matrix_type     full
_refine_ls_R_factor_all     0.0370
_refine_ls_R_factor_gt     0.0368
_refine_ls_wR_factor_gt     0.0971
_refine_ls_wR_factor_ref     0.0976
_refine_ls_goodness_of_fit_ref     1.063
_refine_ls_restrained_S_all     1.063
_refine_ls_number_reflns     2219
_refine_ls_number_parameters     165
_refine_ls_number_restraints     0
_refine_ls_hydrogen_treatment     constr
_refine_ls_weighting_scheme     calc
_refine_ls_weighting_details
         'calc w=1/[\s^2^(Fo^2^)+(0.0574P)^2^+0.2433P] where P=(Fo^2^+2Fc^2^)/3'
_atom_sites_solution_hydrogens     geom
_atom_sites_solution_primary     direct
_atom_sites_solution_secondary     difmap
_refine_ls_shift/su_max     0.000
_refine_ls_shift/su_mean     0.000
_refine_diff_density_max     0.272
_refine_diff_density_min     -0.228
_refine_ls_extinction_method     none
_refine_ls_extinction_coef     ?
_refine_ls_abs_structure_details
;
Flack (1983) and Hooft <i>et al.</i>  (2008);
Hooft parameter = 0.01(2), 905 Bijvoet pairs
;
_refine_ls_abs_structure_Flack     0.1(3)
loop_
    _atom_type_symbol
    _atom_type_description
    _atom_type_scat_dispersion_real
    _atom_type_scat_dispersion_imag
    _atom_type_scat_source
    'C' 'C' 0.0181 0.0091
                         'International Tables Vol C Tables 4.2.6.8 and 6.1.1.4'
    'H' 'H' 0.0000 0.0000
                         'International Tables Vol C Tables 4.2.6.8 and 6.1.1.4'
    'N' 'N' 0.0311 0.0180
                         'International Tables Vol C Tables 4.2.6.8 and 6.1.1.4'
    'O' 'O' 0.0492 0.0322
                         'International Tables Vol C Tables 4.2.6.8 and 6.1.1.4'
_computing_data_collection     '<i>APEX2</i> (Bruker, 2010)'
_computing_cell_refinement     '<i>SAINT</i> (Bruker, 2010)'
_computing_data_reduction     '<i>SAINT</i> (Bruker, 2010)'
_computing_structure_solution     'SHELXS97 (Sheldrick, 2008)'
_computing_structure_refinement     'SHELXL97 (Sheldrick, 2008)'
_computing_molecular_graphics     '<i>PLATON</i> (Spek, 2009)'
_computing_publication_material     'publCIF (Westrip, 2010)'
loop_
    _atom_site_type_symbol
    _atom_site_label
    _atom_site_fract_x
    _atom_site_fract_y
    _atom_site_fract_z
    _atom_site_U_iso_or_equiv
    _atom_site_adp_type
    _atom_site_calc_flag
    _atom_site_refinement_flags
    _atom_site_occupancy
    _atom_site_symmetry_multiplicity
    _atom_site_disorder_assembly
    _atom_site_disorder_group
    O O1 0.2407(3) 0.95636(13) 0.17238(19) 0.1020(7) Uani d . 1 1 . .
    H H1 0.1725 1.0026 0.1962 0.153 Uiso calc R 1 1 . .
    O O2 0.52812(19) 0.71064(10) 0.18954(10) 0.0546(3) Uani d . 1 1 . .
    O O3 -0.14247(18) 0.65007(11) 0.28956(12) 0.0615(4) Uani d . 1 1 . .
    H H3 -0.2555 0.6653 0.2643 0.092 Uiso calc R 1 1 . .
    N N1 0.2098(2) 0.75095(9) 0.13314(9) 0.0364(3) Uani d . 1 1 . .
    C C6 0.1266(3) 0.91174(13) 0.09912(14) 0.0478(4) Uani d . 1 1 . .
    H H1A 0.0930 0.9587 0.0460 0.057 Uiso calc R 1 1 . .
    C C5 0.2537(3) 0.82646(13) 0.06255(12) 0.0465(4) Uani d . 1 1 . .
    H H2A 0.2099 0.8063 -0.0030 0.056 Uiso calc R 1 1 . .
    H H2B 0.4021 0.8428 0.0614 0.056 Uiso calc R 1 1 . .
    C C3 0.3405(2) 0.71615(11) 0.20026(12) 0.0364(3) Uani d . 1 1 . .
    C C2 0.2186(2) 0.68831(11) 0.28681(11) 0.0336(3) Uani d . 1 1 . .
    C C4 0.3095(2) 0.64180(11) 0.36077(11) 0.0381(3) Uani d . 1 1 . .
    H H5 0.4483 0.6237 0.3490 0.046 Uiso calc R 1 1 . .
    C C8 0.2326(3) 0.61406(11) 0.45626(11) 0.0389(4) Uani d . 1 1 . .
    C C13 0.3573(3) 0.55253(13) 0.51150(13) 0.0498(4) Uani d . 1 1 . .
    H H7 0.4864 0.5321 0.4864 0.060 Uiso calc R 1 1 . .
    C C12 0.2964(4) 0.52072(15) 0.60216(14) 0.0635(6) Uani d . 1 1 . .
    H H8 0.3822 0.4779 0.6382 0.076 Uiso calc R 1 1 . .
    C C11 0.1114(4) 0.55125(15) 0.63990(13) 0.0631(6) Uani d . 1 1 . .
    H H9 0.0687 0.5294 0.7019 0.076 Uiso calc R 1 1 . .
    C C7A -0.0026(2) 0.75856(12) 0.16618(11) 0.0378(3) Uani d . 1 1 . .
    H H10 -0.0881 0.7114 0.1283 0.045 Uiso calc R 1 1 . .
    C C1 0.0020(2) 0.72470(11) 0.27237(11) 0.0364(3) Uani d . 1 1 . .
    H H11 -0.0253 0.7814 0.3162 0.044 Uiso calc R 1 1 . .
    C C10 -0.0113(4) 0.61354(15) 0.58734(13) 0.0603(5) Uani d . 1 1 . .
    H H12 -0.1380 0.6353 0.6140 0.072 Uiso calc R 1 1 . .
    C C9 0.0468(3) 0.64509(14) 0.49607(13) 0.0498(4) Uani d . 1 1 . .
    H H13 -0.0401 0.6879 0.4607 0.060 Uiso calc R 1 1 . .
    C C7 -0.0656(3) 0.86200(15) 0.13809(16) 0.0584(5) Uani d . 1 1 . .
    H H14A -0.1744 0.8603 0.0880 0.070 Uiso calc R 1 1 . .
    H H14B -0.1189 0.8977 0.1951 0.070 Uiso calc R 1 1 . .
loop_
    _atom_site_aniso_label
    _atom_site_aniso_U_11
    _atom_site_aniso_U_22
    _atom_site_aniso_U_33
    _atom_site_aniso_U_12
    _atom_site_aniso_U_13
    _atom_site_aniso_U_23
    O1 0.0789(13) 0.0675(10) 0.159(2) 0.0143(9) -0.0431(13) -0.0432(12)
    O2 0.0280(6) 0.0762(9) 0.0597(7) 0.0084(6) 0.0039(5) 0.0184(7)
    O3 0.0281(6) 0.0713(9) 0.0852(10) -0.0097(6) -0.0096(6) 0.0430(8)
    N1 0.0322(6) 0.0392(6) 0.0379(6) 0.0041(5) -0.0002(5) 0.0048(5)
    C6 0.0442(9) 0.0423(8) 0.0570(10) 0.0035(7) -0.0013(8) 0.0138(8)
    C5 0.0410(10) 0.0574(10) 0.0411(8) 0.0042(7) 0.0057(7) 0.0141(7)
    C3 0.0278(8) 0.0392(8) 0.0421(8) 0.0037(6) -0.0011(6) 0.0029(6)
    C2 0.0292(7) 0.0355(7) 0.0361(7) -0.0007(6) -0.0034(6) 0.0018(6)
    C4 0.0309(7) 0.0418(8) 0.0418(8) -0.0003(6) -0.0042(6) 0.0033(7)
    C8 0.0451(9) 0.0348(7) 0.0367(8) -0.0039(7) -0.0068(7) -0.0012(6)
    C13 0.0540(11) 0.0485(10) 0.0469(9) 0.0012(8) -0.0085(8) 0.0047(8)
    C12 0.0888(16) 0.0570(11) 0.0448(10) -0.0003(11) -0.0128(11) 0.0131(9)
    C11 0.0951(16) 0.0564(11) 0.0377(9) -0.0114(11) 0.0023(10) 0.0015(8)
    C7A 0.0255(7) 0.0454(8) 0.0425(8) -0.0020(6) -0.0051(6) 0.0094(6)
    C1 0.0283(7) 0.0387(7) 0.0420(8) 0.0030(6) 0.0001(6) 0.0077(6)
    C10 0.0782(14) 0.0562(10) 0.0464(9) 0.0000(11) 0.0177(10) -0.0107(8)
    C9 0.0599(11) 0.0458(9) 0.0437(9) 0.0058(8) 0.0036(8) -0.0026(7)
    C7 0.0440(10) 0.0594(11) 0.0717(12) 0.0174(8) 0.0097(9) 0.0263(10)
_geom_special_details
;
All e.s.d.'s (except the e.s.d. in the dihedral angle between two l.s. planes)
are estimated using the full covariance matrix. The cell e.s.d.'s are taken
into account individually in the estimation of e.s.d.'s in distances, angles
and torsion angles; correlations between e.s.d.'s in cell parameters are only
used when they are defined by crystal symmetry. An approximate (isotropic)
treatment of cell e.s.d.'s is used for estimating e.s.d.'s involving l.s.
planes.
;
loop_
    _geom_bond_atom_site_label_1
    _geom_bond_atom_site_label_2
    _geom_bond_site_symmetry_2
    _geom_bond_distance
    _geom_bond_publ_flag
    O1 C6 . 1.397(3) ?
    O1 H1 . 0.8400 ?
    O2 C3 . 1.231(2) ?
    O3 C1 . 1.4074(19) ?
    O3 H3 . 0.8400 ?
    N1 C3 . 1.346(2) ?
    N1 C5 . 1.450(2) ?
    N1 C7A . 1.458(2) ?
    C6 C5 . 1.517(2) ?
    C6 C7 . 1.521(3) ?
    C6 H1A . 1.0000 ?
    C5 H2A . 0.9900 ?
    C5 H2B . 0.9900 ?
    C3 C2 . 1.486(2) ?
    C2 C4 . 1.342(2) ?
    C2 C1 . 1.507(2) ?
    C4 C8 . 1.463(2) ?
    C4 H5 . 0.9500 ?
    C8 C9 . 1.393(3) ?
    C8 C13 . 1.397(2) ?
    C13 C12 . 1.386(3) ?
    C13 H7 . 0.9500 ?
    C12 C11 . 1.376(4) ?
    C12 H8 . 0.9500 ?
    C11 C10 . 1.375(3) ?
    C11 H9 . 0.9500 ?
    C7A C7 . 1.524(2) ?
    C7A C1 . 1.541(2) ?
    C7A H10 . 1.0000 ?
    C1 H11 . 1.0000 ?
    C10 C9 . 1.387(3) ?
    C10 H12 . 0.9500 ?
    C9 H13 . 0.9500 ?
    C7 H14A . 0.9900 ?
    C7 H14B . 0.9900 ?
loop_
    _geom_angle_atom_site_label_1
    _geom_angle_atom_site_label_2
    _geom_angle_atom_site_label_3
    _geom_angle_site_symmetry_1
    _geom_angle_site_symmetry_3
    _geom_angle
    _geom_angle_publ_flag
    C6 O1 H1 . . 109.5 ?
    C1 O3 H3 . . 109.5 ?
    C3 N1 C5 . . 126.33(14) ?
    C3 N1 C7A . . 113.99(12) ?
    C5 N1 C7A . . 110.30(12) ?
    O1 C6 C5 . . 106.77(16) ?
    O1 C6 C7 . . 111.99(19) ?
    C5 C6 C7 . . 102.82(14) ?
    O1 C6 H1A . . 111.6 ?
    C5 C6 H1A . . 111.6 ?
    C7 C6 H1A . . 111.6 ?
    N1 C5 C6 . . 102.46(13) ?
    N1 C5 H2A . . 111.3 ?
    C6 C5 H2A . . 111.3 ?
    N1 C5 H2B . . 111.3 ?
    C6 C5 H2B . . 111.3 ?
    H2A C5 H2B . . 109.2 ?
    O2 C3 N1 . . 124.34(16) ?
    O2 C3 C2 . . 127.58(15) ?
    N1 C3 C2 . . 108.08(12) ?
    C4 C2 C3 . . 120.10(14) ?
    C4 C2 C1 . . 132.00(14) ?
    C3 C2 C1 . . 107.86(12) ?
    C2 C4 C8 . . 131.40(15) ?
    C2 C4 H5 . . 114.3 ?
    C8 C4 H5 . . 114.3 ?
    C9 C8 C13 . . 118.05(16) ?
    C9 C8 C4 . . 125.05(15) ?
    C13 C8 C4 . . 116.90(16) ?
    C12 C13 C8 . . 121.3(2) ?
    C12 C13 H7 . . 119.4 ?
    C8 C13 H7 . . 119.4 ?
    C11 C12 C13 . . 119.9(2) ?
    C11 C12 H8 . . 120.1 ?
    C13 C12 H8 . . 120.1 ?
    C10 C11 C12 . . 119.62(18) ?
    C10 C11 H9 . . 120.2 ?
    C12 C11 H9 . . 120.2 ?
    N1 C7A C7 . . 103.95(13) ?
    N1 C7A C1 . . 105.03(12) ?
    C7 C7A C1 . . 121.85(16) ?
    N1 C7A H10 . . 108.4 ?
    C7 C7A H10 . . 108.4 ?
    C1 C7A H10 . . 108.4 ?
    O3 C1 C2 . . 111.20(12) ?
    O3 C1 C7A . . 111.48(13) ?
    C2 C1 C7A . . 104.12(12) ?
    O3 C1 H11 . . 110.0 ?
    C2 C1 H11 . . 110.0 ?
    C7A C1 H11 . . 110.0 ?
    C11 C10 C9 . . 121.1(2) ?
    C11 C10 H12 . . 119.5 ?
    C9 C10 H12 . . 119.5 ?
    C10 C9 C8 . . 120.10(19) ?
    C10 C9 H13 . . 120.0 ?
    C8 C9 H13 . . 120.0 ?
    C6 C7 C7A . . 106.55(14) ?
    C6 C7 H14A . . 110.4 ?
    C7A C7 H14A . . 110.4 ?
    C6 C7 H14B . . 110.4 ?
    C7A C7 H14B . . 110.4 ?
    H14A C7 H14B . . 108.6 ?
loop_
    _geom_torsion_atom_site_label_1
    _geom_torsion_atom_site_label_2
    _geom_torsion_atom_site_label_3
    _geom_torsion_atom_site_label_4
    _geom_torsion_site_symmetry_1
    _geom_torsion_site_symmetry_2
    _geom_torsion_site_symmetry_3
    _geom_torsion_site_symmetry_4
    _geom_torsion
    _geom_torsion_publ_flag
    C3 N1 C5 C6 . . . . -109.15(17) ?
    C7A N1 C5 C6 . . . . 34.96(17) ?
    O1 C6 C5 N1 . . . . 81.68(19) ?
    C7 C6 C5 N1 . . . . -36.33(18) ?
    C5 N1 C3 O2 . . . . -31.5(3) ?
    C7A N1 C3 O2 . . . . -174.55(16) ?
    C5 N1 C3 C2 . . . . 147.63(14) ?
    C7A N1 C3 C2 . . . . 4.63(18) ?
    O2 C3 C2 C4 . . . . -7.9(3) ?
    N1 C3 C2 C4 . . . . 172.96(14) ?
    O2 C3 C2 C1 . . . . 170.10(17) ?
    N1 C3 C2 C1 . . . . -9.04(17) ?
    C3 C2 C4 C8 . . . . 173.90(15) ?
    C1 C2 C4 C8 . . . . -3.5(3) ?
    C2 C4 C8 C9 . . . . -10.3(3) ?
    C2 C4 C8 C13 . . . . 170.38(17) ?
    C9 C8 C13 C12 . . . . 1.8(3) ?
    C4 C8 C13 C12 . . . . -178.83(17) ?
    C8 C13 C12 C11 . . . . -1.1(3) ?
    C13 C12 C11 C10 . . . . -0.3(3) ?
    C3 N1 C7A C7 . . . . 130.55(16) ?
    C5 N1 C7A C7 . . . . -18.33(18) ?
    C3 N1 C7A C1 . . . . 1.52(18) ?
    C5 N1 C7A C1 . . . . -147.35(13) ?
    C4 C2 C1 O3 . . . . -52.6(2) ?
    C3 C2 C1 O3 . . . . 129.73(14) ?
    C4 C2 C1 C7A . . . . -172.77(17) ?
    C3 C2 C1 C7A . . . . 9.56(16) ?
    N1 C7A C1 O3 . . . . -126.78(14) ?
    C7 C7A C1 O3 . . . . 115.79(17) ?
    N1 C7A C1 C2 . . . . -6.80(16) ?
    C7 C7A C1 C2 . . . . -124.23(16) ?
    C12 C11 C10 C9 . . . . 1.0(3) ?
    C11 C10 C9 C8 . . . . -0.3(3) ?
    C13 C8 C9 C10 . . . . -1.1(3) ?
    C4 C8 C9 C10 . . . . 179.60(17) ?
    O1 C6 C7 C7A . . . . -88.1(2) ?
    C5 C6 C7 C7A . . . . 26.1(2) ?
    N1 C7A C7 C6 . . . . -5.9(2) ?
    C1 C7A C7 C6 . . . . 112.09(18) ?
loop_
    _geom_hbond_atom_site_label_D
    _geom_hbond_atom_site_label_H
    _geom_hbond_atom_site_label_A
    _geom_hbond_site_symmetry_A
    _geom_hbond_distance_DH
    _geom_hbond_distance_HA
    _geom_hbond_distance_DA
    _geom_hbond_angle_DHA
    O1 H1 O3 3 0.84 2.04 2.776(2) 146.6
    O3 H3 O2 1_455 0.84 1.85 2.6810(17) 168.4
_iucr_refine_instructions_details
;
TITL cu_Kristerson_R142_1_0ma in P2(1)2(1)2(1)
CELL 1.54178 6.5007 13.6783 13.8382 90.000 90.000 90.000
ZERR 4.00 0.0003 0.0007 0.0007 0.000 0.000 0.000
LATT -1
SYMM x+1/2, -y+1/2, -z
SYMM -x, y+1/2, -z+1/2
SYMM -x+1/2, -y, z+1/2
SFAC C  H  N  O
UNIT 56  60  4  12
L.S. 40
ACTA
BOND $H
FMAP 2
PLAN -1
EQIV $2 x-1, y, z
EQIV $1 -x, y+1/2, -z+1/2
HTAB O3 O2_$2
HTAB O1 O3_$1
CONF
HTAB
WGHT   0.057400   0.000000
FVAR 0.305880
TEMP -173.150
O1     4   0.240742   0.956358   0.172381  11.000000   0.078920 =
           0.067540   0.159420  -0.043230  -0.043090   0.014290
AFIX 147
H1     2   0.172537   1.002620   0.196194  11.000000  -1.500000
AFIX 0
O2     4   0.528116   0.710636   0.189543  11.000000   0.028010 =
           0.076190   0.059690   0.018430   0.003930   0.008440
O3     4  -0.142469   0.650069   0.289559  11.000000   0.028120 =
           0.071320   0.085180   0.043030  -0.009560  -0.009680
AFIX 147
H3     2  -0.255475   0.665297   0.264262  11.000000  -1.500000
AFIX 0
N1     3   0.209788   0.750947   0.133136  11.000000   0.032240 =
           0.039230   0.037870   0.004830  -0.000150   0.004150
C6     1   0.126554   0.911745   0.099116  11.000000   0.044180 =
           0.042270   0.056980   0.013790  -0.001280   0.003480
AFIX 13
H1A    2   0.092957   0.958727   0.046046  11.000000  -1.200000
AFIX 0
C5     1   0.253729   0.826456   0.062552  11.000000   0.040980 =
           0.057440   0.041110   0.014140   0.005650   0.004160
AFIX 23
H2A    2   0.209949   0.806340  -0.003021  11.000000  -1.200000
H2B    2   0.402085   0.842764   0.061443  11.000000  -1.200000
AFIX 0
C3     1   0.340488   0.716150   0.200257  11.000000   0.027840 =
           0.039200   0.042110   0.002890  -0.001070   0.003660
C2     1   0.218594   0.688306   0.286814  11.000000   0.029210 =
           0.035550   0.036070   0.001780  -0.003360  -0.000710
C4     1   0.309473   0.641805   0.360766  11.000000   0.030860 =
           0.041770   0.041770   0.003340  -0.004200  -0.000320
AFIX 43
H5     2   0.448328   0.623699   0.349030  11.000000  -1.200000
AFIX 0
C8     1   0.232573   0.614059   0.456258  11.000000   0.045080 =
           0.034830   0.036660  -0.001230  -0.006760  -0.003860
C13    1   0.357329   0.552529   0.511503  11.000000   0.053990 =
           0.048460   0.046880   0.004650  -0.008470   0.001230
AFIX 43
H7     2   0.486412   0.532092   0.486448  11.000000  -1.200000
AFIX 0
C12    1   0.296421   0.520722   0.602161  11.000000   0.088840 =
           0.056990   0.044810   0.013100  -0.012810  -0.000300
AFIX 43
H8     2   0.382228   0.477926   0.638197  11.000000  -1.200000
AFIX 0
C11    1   0.111379   0.551248   0.639902  11.000000   0.095100 =
           0.056420   0.037710   0.001550   0.002340  -0.011450
AFIX 43
H9     2   0.068657   0.529412   0.701904  11.000000  -1.200000
AFIX 0
C7A    1  -0.002578   0.758563   0.166182  11.000000   0.025530 =
           0.045440   0.042470   0.009430  -0.005050  -0.002030
AFIX 13
H10    2  -0.088114   0.711378   0.128338  11.000000  -1.200000
AFIX 0
C1     1   0.002010   0.724698   0.272372  11.000000   0.028340 =
           0.038730   0.042000   0.007730   0.000070   0.003020
AFIX 13
H11    2  -0.025280   0.781380   0.316175  11.000000  -1.200000
AFIX 0
C10    1  -0.011330   0.613543   0.587344  11.000000   0.078220 =
           0.056190   0.046360  -0.010750   0.017710   0.000040
AFIX 43
H12    2  -0.137988   0.635326   0.613973  11.000000  -1.200000
AFIX 0
C9     1   0.046850   0.645088   0.496071  11.000000   0.059870 =
           0.045840   0.043680  -0.002580   0.003550   0.005790
AFIX 43
H13    2  -0.040071   0.687911   0.460660  11.000000  -1.200000
AFIX 0
C7     1  -0.065645   0.862003   0.138087  11.000000   0.044020 =
           0.059380   0.071740   0.026330   0.009690   0.017410
AFIX 23
H14A   2  -0.174386   0.860300   0.088029  11.000000  -1.200000
H14B   2  -0.118884   0.897701   0.195074  11.000000  -1.200000
AFIX
HKLF 4 1 1 0 0 0 1 0 0 0 1
END
HKLF 4 1 1 0 0 0 1 0 0 0 1
REM  cu_Kristerson_R142_1_0ma in P2(1)2(1)2(1)
REM R1=  0.0368 for   2203 Fo > 4sig(Fo)  and  0.0370 for all   2219 data
REM    165 parameters refined using      0 restraints
;
data_global
_journal_date_recd_electronic     2012-03-17
_journal_date_accepted     2012-04-23
_journal_name_full     'Acta Crystallographica, Section E'
_journal_year     2012
_journal_volume     68
_journal_issue      5
_journal_page_first     o1572
_journal_page_last     o1572
_journal_paper_category     QO
_journal_paper_doi     10.1107/S1600536812018223
_journal_coeditor_code     PV2526
_publ_contact_author_name     'R, Aparicio'
_publ_contact_author_address
;
Instituto de Qu\'imica
Universidade Estadual de Campinas (UNICAMP)
Campinas
Brazil
;
_publ_contact_author_email     'aparicio@iqm.unicamp.br'
_publ_contact_author_fax     '55(19)35211105'
_publ_contact_author_phone     '55(19)35213023'
_publ_section_title
;\
(1<i>S</i>,2<i>E</i>,6<i>R</i>,7a<i>R</i>)-2-Benzylidene-1,6-dihydroxy-2,3,5,6,\
7,7a-hexahydro-1<i>H</i>-pyrrolizin-3-one
;
loop_
    _publ_author_name
    _publ_author_footnote
    _publ_author_address
    'F. L. Oliveira' .
;
Laboratory of Structural Biology and Crystallography
Institute of Chemistry
University of Campinas
CP6154
CEP13083-970
Campinas, SP
Brazil
;
    'K. R. L. Freire' .
;
Laboratory of Synthesis of Natural Products and Drugs
Institute of Chemistry
University of Campinas
CP6154
CEP13083-970
Campinas, SP
Brazil
;
    'R. Aparicio' .
;
Laboratory of Structural Biology and Crystallography
Institute of Chemistry
University of Campinas
CP6154
CEP13083-970
Campinas, SP
Brazil
;
    'F. Coelho' .
;
Laboratory of Synthesis of Natural Products and Drugs
Institute of Chemistry
University of Campinas
CP6154
CEP13083-970
Campinas, SP
Brazil
;
