# Supplementary material for: (1S,2E,6R,7aR)-2-Benzyl­idene-1,6-dihy­droxy-2,3,5,6,7,7a-hexa­hydro-1H-pyrrolizin-3-one
Source: Acta Crystallogr Sect E Struct Rep Online. 2012 Apr 28;68(Pt 5):o1572. doi: 10.1107/S1600536812018223 (PMC3344667; doi:10.1107/S1600536812018223)
Supplement: Supplementary file 3 [file e-68-o1572-Isup3.hkl]

# 
# h,k,l, Fc-squared, Fo-squared, sigma(Fo-squared) and status flag 
# 
data_I
_shelx_title ' cu_Kristerson_R142_1_0ma in P2(1)2(1)2(1)' 
_shelx_refln_list_code          4 
_shelx_F_calc_maximum      107.48 
_exptl_crystal_F_000       520.00 
_reflns_d_resolution_high  0.8307 
 
loop_ 
 _symmetry_equiv_pos_as_xyz 
 'x, y, z' 
 'x+1/2, -y+1/2, -z' 
 '-x, y+1/2, -z+1/2' 
 '-x+1/2, -y, z+1/2' 
 
_cell_length_a     6.5007 
_cell_length_b    13.6783 
_cell_length_c    13.8382 
_cell_angle_alpha  90.000 
_cell_angle_beta   90.000 
_cell_angle_gamma  90.000 
 
_shelx_F_squared_multiplier     1.000 
 
loop_ 
 _refln_index_h 
 _refln_index_k 
 _refln_index_l 
 _refln_F_squared_calc 
 _refln_F_squared_meas 
 _refln_F_squared_sigma 
 _refln_observed_status 
   6   0   0      147.31      137.42      2.67 o 
   1   1   0      750.57      634.14     17.06 o 
   2   1   0      475.20      416.28      8.74 o 
   3   1   0       89.94       66.26      3.14 o 
   5   1   0        3.16        3.57      0.13 o 
   6   1   0      260.97      250.05      3.77 o 
   7   1   0       21.22       23.30      0.56 o 
   0   2   0     4411.44     3606.28     99.42 o 
   1   2   0       33.88       29.66      0.55 o 
   2   2   0     1246.64     1275.73     23.35 o 
   3   2   0       95.49       74.13      2.76 o 
   4   2   0      910.00      969.77     18.92 o 
   5   2   0        1.36        0.44      0.11 o 
   6   2   0      188.78      176.09      2.44 o 
   7   2   0        0.66        0.27      0.15 o 
   1   3   0        1.35        3.16      0.14 o 
   2   3   0       39.73       50.75      0.95 o 
   3   3   0      271.41      337.18      6.26 o 
   4   3   0       15.31       23.45      0.60 o 
   5   3   0      116.72      124.72      1.08 o 
   6   3   0      147.44      148.02      2.06 o 
   7   3   0        9.93        7.37      0.30 o 
   0   4   0        7.06        4.96      0.65 o 
   1   4   0       16.89       20.53      0.46 o 
   2   4   0        1.14        0.11      0.06 o 
   3   4   0      481.94      512.00      7.91 o 
   4   4   0      354.77      350.25      3.15 o 
   5   4   0        0.80        3.15      0.09 o 
   6   4   0       98.28       97.10      0.81 o 
   7   4   0        0.14        0.19      0.09 o 
   1   5   0        1.43        0.63      0.09 o 
   2   5   0     1177.62     1207.69     20.32 o 
   3   5   0       14.63       24.37      1.02 o 
   4   5   0       17.37       14.63      0.13 o 
   5   5   0      278.19      290.02      2.17 o 
   6   5   0        7.55        6.69      0.12 o 
   7   5   0        0.78        0.48      0.07 o 
   0   6   0        0.02        0.31      0.11 o 
   1   6   0      593.30      606.85     10.41 o 
   2   6   0      461.96      557.55     12.41 o 
   3   6   0        0.90        2.45      0.17 o 
   4   6   0       18.30       15.41      0.17 o 
   5   6   0       30.59       31.88      0.29 o 
   6   6   0       55.24       61.74      0.64 o 
   7   6   0       56.56       52.05      2.19 o 
   1   7   0       11.26        4.80      0.19 o 
   2   7   0       71.96       84.88      1.66 o 
   3   7   0        3.62        6.53      0.18 o 
   4   7   0      122.70      110.08      1.09 o 
   5   7   0      297.61      310.62      2.85 o 
   6   7   0        1.75        1.29      0.05 o 
   7   7   0       14.87       14.86      0.64 o 
   0   8   0      223.89      245.84      4.90 o 
   1   8   0      246.18      263.88      4.65 o 
   2   8   0      173.50      158.19      1.90 o 
   3   8   0       32.01       28.89      0.27 o 
   4   8   0       84.21       89.22      0.70 o 
   5   8   0       39.22       33.26      0.48 o 
   6   8   0       21.70       25.58      0.33 o 
   1   9   0      216.76      199.00      2.79 o 
   2   9   0      228.80      222.02      1.48 o 
   3   9   0      320.84      312.67      2.35 o 
   4   9   0       11.34       12.21      0.14 o 
   5   9   0        0.38       -0.04      0.04 o 
   6   9   0        0.68        0.92      0.08 o 
   0  10   0      515.37      470.49      4.27 o 
   1  10   0        3.20        3.02      0.06 o 
   2  10   0       15.61       15.42      0.15 o 
   3  10   0       40.65       49.09      0.48 o 
   4  10   0       17.35       20.70      0.18 o 
   5  10   0       11.75       14.21      0.17 o 
   6  10   0        1.83        2.68      0.12 o 
   1  11   0       66.92       67.63      0.48 o 
   2  11   0        1.32        1.70      0.06 o 
   3  11   0      117.97      120.02      0.88 o 
   4  11   0        0.51        1.14      0.11 o 
   5  11   0       14.91       13.22      0.16 o 
   0  12   0      122.24      123.17      1.25 o 
   1  12   0        0.00       -0.04      0.04 o 
   2  12   0       14.03       13.79      0.16 o 
   3  12   0       25.92       31.27      0.30 o 
   4  12   0        2.19        1.66      0.05 o 
   5  12   0       24.56       17.72      0.24 o 
   1  13   0       36.88       39.86      0.32 o 
   2  13   0       75.68       77.72      0.64 o 
   3  13   0        9.79       10.17      0.12 o 
   4  13   0       41.55       39.45      0.34 o 
   0  14   0        0.97        1.18      0.11 o 
   1  14   0        0.86        0.63      0.06 o 
   2  14   0      102.16       92.34      0.71 o 
   3  14   0        7.78        7.57      0.09 o 
   4  14   0       70.54       70.65      1.54 o 
   1  15   0       33.61       30.39      0.30 o 
   2  15   0       28.47       29.02      0.26 o 
   3  15   0        0.71        0.63      0.06 o 
   0  16   0        0.02        0.40      0.13 o 
   1  16   0        8.09        7.91      0.18 o 
   1   0   1     1158.77     1010.90     28.03 o 
   2   0   1      710.31      724.65     16.77 o 
   3   0   1      285.77      308.17     11.07 o 
   5   0   1       55.23       54.06      0.80 o 
   6   0   1        4.90        4.86      0.18 o 
   7   0   1        0.05        0.49      0.11 o 
  -7   1   1        4.91        7.47      0.23 o 
  -6   1   1       72.78       78.10      1.13 o 
  -5   1   1       10.39        9.86      0.22 o 
  -4   1   1       85.91       79.69      2.27 o 
  -3   1   1     2129.66     2320.28     41.03 o 
  -2   1   1      706.69      675.82     12.01 o 
  -1   1   1     4007.13     3353.31     79.56 o 
   0   1   1       86.53       56.41      0.99 o 
   1   1   1     4011.99     3276.10    119.05 o 
   2   1   1      703.26      657.74     15.14 o 
   3   1   1     2132.71     2348.94     48.38 o 
   5   1   1       10.56        9.81      0.20 o 
   6   1   1       73.02       78.39      1.12 o 
   7   1   1        4.81        7.38      0.30 o 
  -7   2   1        7.24        7.97      0.34 o 
  -6   2   1      140.63      123.34      1.73 o 
  -5   2   1      118.66      120.32      1.37 o 
  -4   2   1        4.77        4.35      0.13 o 
  -3   2   1      343.09      369.05      6.42 o 
  -2   2   1      456.86      502.88      8.22 o 
  -1   2   1     5675.84     4849.89     92.23 o 
   0   2   1      200.90      190.09      3.21 o 
   1   2   1     5661.15     4844.25     88.34 o 
   2   2   1      455.85      515.81      8.79 o 
   3   2   1      348.01      374.08      6.46 o 
   4   2   1        4.53        6.14      0.48 o 
   5   2   1      117.37      115.81      1.40 o 
   6   2   1      140.79      125.16      1.95 o 
   7   2   1        7.28        8.02      0.30 o 
  -7   3   1        1.56        1.29      0.11 o 
  -6   3   1      133.84      119.75      1.22 o 
  -5   3   1      102.58      109.55      0.90 o 
  -4   3   1      483.27      496.15      7.39 o 
  -3   3   1       15.03       21.00      0.41 o 
  -2   3   1      117.17      128.12      1.95 o 
  -1   3   1     2706.91     2499.09     41.49 o 
   0   3   1     6112.13     5358.14     86.70 o 
   1   3   1     2711.96     2453.08     43.14 o 
   2   3   1      115.71      127.90      2.64 o 
   3   3   1       14.85       21.07      0.46 o 
   4   3   1      481.25      488.68      6.24 o 
   5   3   1      103.46      108.51      1.02 o 
   6   3   1      133.15      121.40      1.47 o 
   7   3   1        1.62        1.50      0.21 o 
  -7   4   1        7.72        7.63      0.25 o 
  -6   4   1      165.97      162.89      1.38 o 
  -5   4   1      558.18      540.38      3.70 o 
  -4   4   1       22.15       22.69      0.29 o 
  -3   4   1      324.35      331.52      5.15 o 
  -2   4   1      219.48      219.43      3.15 o 
  -1   4   1      543.83      508.80      8.62 o 
   0   4   1    11551.15     9690.74    191.30 o 
   1   4   1      550.57      514.54      8.64 o 
   2   4   1      219.03      220.58      3.47 o 
   3   4   1      322.81      340.10      5.01 o 
   4   4   1       22.43       22.35      0.26 o 
   5   4   1      557.99      532.29      3.81 o 
   6   4   1      166.09      164.70      1.26 o 
   7   4   1        7.52        8.34      0.43 o 
  -7   5   1        4.52        5.13      0.13 o 
  -6   5   1       56.01       51.07      0.42 o 
  -5   5   1       37.02       38.58      0.32 o 
  -4   5   1      155.35      156.39      1.08 o 
  -3   5   1       14.03       12.05      0.28 o 
  -2   5   1       32.08       35.74      0.70 o 
  -1   5   1      611.53      579.24      9.98 o 
   0   5   1      697.64      684.94     13.00 o 
   1   5   1      618.37      587.61     10.27 o 
   2   5   1       31.50       35.80      0.71 o 
   3   5   1       14.29       13.22      0.32 o 
   4   5   1      154.15      155.45      1.22 o 
   5   5   1       37.02       38.70      0.32 o 
   6   5   1       55.55       51.35      0.41 o 
   7   5   1        4.58        5.00      0.43 o 
  -7   6   1        2.78        4.50      0.14 o 
  -6   6   1       34.13       32.60      0.35 o 
  -5   6   1       91.84       93.61      0.76 o 
  -4   6   1       74.33       75.68      0.60 o 
  -3   6   1      150.76      160.51      2.08 o 
  -2   6   1     1192.95     1225.14     24.88 o 
  -1   6   1      271.04      258.32      4.08 o 
   0   6   1       27.74       37.70      0.68 o 
   1   6   1      268.93      257.85      4.48 o 
   2   6   1     1196.85     1229.94     27.43 o 
   3   6   1      151.53      159.16      1.85 o 
   4   6   1       75.05       75.81      0.59 o 
   5   6   1       91.14       93.48      0.84 o 
   6   6   1       33.79       32.37      0.33 o 
   7   6   1        2.87        4.38      0.32 o 
  -7   7   1        4.60        4.49      0.32 o 
  -6   7   1       49.31       50.03      0.56 o 
  -5   7   1       80.37       81.02      0.77 o 
  -4   7   1      187.23      185.97      1.39 o 
  -3   7   1      127.67      126.78      1.46 o 
  -2   7   1       30.38       26.47      0.49 o 
  -1   7   1       13.81       15.32      0.42 o 
   0   7   1       44.52       51.97      0.83 o 
   1   7   1       13.84       15.48      0.78 o 
   2   7   1       29.25       25.35      0.52 o 
   3   7   1      128.90      126.98      1.15 o 
   4   7   1      188.11      183.96      1.36 o 
   5   7   1       80.58       81.62      0.80 o 
   6   7   1       49.54       50.39      0.56 o 
   7   7   1        4.49        4.38      0.32 o 
  -6   8   1        4.26        5.49      0.11 o 
  -5   8   1        3.44        4.22      0.09 o 
  -4   8   1      172.99      157.68      1.21 o 
  -3   8   1       77.90       76.69      0.79 o 
  -2   8   1        9.90        8.26      0.15 o 
  -1   8   1      354.08      372.29      6.75 o 
   0   8   1      392.72      387.11      5.34 o 
   1   8   1      353.34      371.10      7.25 o 
   2   8   1        9.76        8.07      0.22 o 
   3   8   1       77.27       76.46      0.65 o 
   4   8   1      171.71      154.78      1.23 o 
   5   8   1        3.43        4.07      0.11 o 
   6   8   1        4.14        5.02      0.10 o 
  -6   9   1       13.66       13.05      0.20 o 
  -5   9   1       42.13       43.78      0.45 o 
  -4   9   1       35.07       35.54      0.30 o 
  -3   9   1       54.37       54.69      0.46 o 
  -2   9   1       24.46       23.83      0.22 o 
  -1   9   1       94.74      105.55      1.20 o 
   0   9   1      162.44      180.43      2.79 o 
   1   9   1       94.27      105.98      1.35 o 
   2   9   1       23.96       23.16      0.21 o 
   3   9   1       53.97       54.61      0.43 o 
   4   9   1       35.31       35.88      0.30 o 
   5   9   1       41.24       44.02      0.47 o 
   6   9   1       13.66       13.25      0.21 o 
  -6  10   1       19.34       18.86      0.34 o 
  -5  10   1       17.18       17.52      0.19 o 
  -4  10   1      167.51      175.45      1.36 o 
  -3  10   1       38.16       37.05      0.33 o 
  -2  10   1       21.44       21.73      0.20 o 
  -1  10   1      124.56      118.24      0.84 o 
   0  10   1       28.87       26.88      0.20 o 
   1  10   1      124.34      118.47      0.82 o 
   2  10   1       21.26       21.40      0.19 o 
   3  10   1       38.66       37.75      0.30 o 
   4  10   1      167.21      173.86      1.36 o 
   5  10   1       17.24       17.61      0.21 o 
   6  10   1       19.37       18.97      0.53 o 
  -5  11   1       20.33       16.33      0.18 o 
  -4  11   1      175.13      182.88      1.27 o 
  -3  11   1       69.59       66.91      0.52 o 
  -2  11   1       90.80      102.31      0.80 o 
  -1  11   1       17.79       19.43      0.18 o 
   0  11   1       87.96       90.59      0.62 o 
   1  11   1       17.84       19.36      0.18 o 
   2  11   1       90.77      103.66      0.76 o 
   3  11   1       69.74       66.85      0.51 o 
   4  11   1      174.51      182.60      1.27 o 
   5  11   1       20.31       16.62      0.19 o 
  -5  12   1       15.91       15.05      0.20 o 
  -4  12   1       14.90       12.68      0.12 o 
  -3  12   1       52.73       49.53      0.40 o 
  -2  12   1       20.66       22.08      0.21 o 
  -1  12   1      104.34      104.63      0.75 o 
   0  12   1       29.18       31.56      0.26 o 
   1  12   1      104.00      104.50      0.73 o 
   2  12   1       20.66       22.39      0.22 o 
   3  12   1       52.81       49.38      0.43 o 
   4  12   1       14.96       12.57      0.13 o 
   5  12   1       15.71       14.70      0.18 o 
  -4  13   1       29.01       25.32      0.25 o 
  -3  13   1       11.86       14.73      0.14 o 
  -2  13   1       28.56       27.60      0.26 o 
  -1  13   1        8.60        7.59      0.11 o 
   0  13   1       92.94       89.74      0.66 o 
   1  13   1        8.54        7.36      0.11 o 
   2  13   1       28.65       28.05      0.25 o 
   3  13   1       11.74       14.78      0.16 o 
   4  13   1       29.00       25.45      0.24 o 
  -4  14   1        9.48        8.01      0.20 o 
  -3  14   1       24.86       21.75      0.19 o 
  -2  14   1       17.98       16.97      0.17 o 
  -1  14   1        4.52        4.59      0.09 o 
   0  14   1        0.14       -0.04      0.04 o 
   1  14   1        4.49        4.43      0.09 o 
   2  14   1       17.87       17.00      0.17 o 
   3  14   1       24.91       21.65      0.18 o 
   4  14   1        9.35        8.11      0.26 o 
  -3  15   1       22.49       22.47      0.32 o 
  -2  15   1        0.34        0.32      0.04 o 
  -1  15   1       18.29       21.68      0.22 o 
   0  15   1        4.11        2.50      0.09 o 
   1  15   1       18.22       21.55      0.23 o 
   2  15   1        0.35        0.50      0.04 o 
   3  15   1       22.55       22.17      0.31 o 
  -1  16   1        7.60        8.45      0.13 o 
   0  16   1       19.41       23.91      0.51 o 
   1  16   1        7.65        8.16      0.17 o 
   0   0   2     1994.58     1755.46     39.83 o 
   1   0   2     5313.12     4119.68    173.45 o 
   2   0   2      144.83      181.28      3.96 o 
   3   0   2      364.87      395.15      6.79 o 
   4   0   2       32.06       44.29      1.11 o 
   5   0   2      194.95      190.34      2.44 o 
   6   0   2      220.83      227.71      3.12 o 
   7   0   2       69.66       72.47      1.12 o 
  -7   1   2       24.61       24.54      0.46 o 
  -6   1   2      101.26      100.42      1.42 o 
  -5   1   2       14.04       18.13      0.23 o 
  -4   1   2       44.15       52.98      0.86 o 
  -3   1   2       22.01       13.51      0.45 o 
  -2   1   2     1413.94     1462.82     22.48 o 
  -1   1   2     1785.65     1596.24     27.69 o 
   0   1   2     1178.22     1061.13     16.43 o 
   1   1   2     1801.84     1589.19     27.52 o 
   2   1   2     1415.71     1455.26     23.90 o 
   3   1   2       21.65       13.19      0.44 o 
   4   1   2       43.81       54.26      0.99 o 
   5   1   2       13.99       17.46      0.27 o 
   6   1   2      102.06      100.96      1.43 o 
   7   1   2       24.69       24.80      0.76 o 
  -7   2   2       29.02       26.14      0.49 o 
  -6   2   2      242.03      232.13      2.78 o 
  -5   2   2       83.69       89.75      0.87 o 
  -4   2   2       54.66       64.42      1.74 o 
  -3   2   2      837.22      941.14     15.42 o 
  -2   2   2      902.59      875.88     13.49 o 
  -1   2   2      826.91      837.98     14.35 o 
   0   2   2     6144.52     5241.02     81.00 o 
   1   2   2      824.70      836.69     13.85 o 
   2   2   2      901.43      879.11     17.16 o 
   3   2   2      840.69      962.43     16.46 o 
   4   2   2       54.77       65.22      1.45 o 
   5   2   2       83.14       88.27      0.78 o 
   6   2   2      241.20      230.14      3.14 o 
   7   2   2       29.22       25.49      0.76 o 
  -7   3   2       15.75       17.72      0.34 o 
  -6   3   2       47.24       44.82      0.45 o 
  -5   3   2       55.65       51.86      0.39 o 
  -4   3   2       89.03       86.99      1.35 o 
  -3   3   2      586.75      640.88      9.91 o 
  -2   3   2      700.82      691.14      9.41 o 
  -1   3   2     2606.63     2466.73     40.59 o 
   0   3   2     3892.51     3400.80     52.65 o 
   1   3   2     2600.52     2422.18     38.73 o 
   2   3   2      703.37      696.24     10.97 o 
   3   3   2      589.95      646.15     11.46 o 
   4   3   2       87.61       84.74      1.43 o 
   5   3   2       54.81       51.31      0.36 o 
   6   3   2       47.65       45.42      0.36 o 
   7   3   2       15.62       17.64      0.75 o 
  -7   4   2       23.53       20.06      0.40 o 
  -6   4   2        8.78        8.54      0.11 o 
  -5   4   2       66.23       68.08      0.49 o 
  -4   4   2      646.97      616.07      5.11 o 
  -3   4   2      318.98      399.80      5.60 o 
  -2   4   2      511.53      537.79      7.69 o 
  -1   4   2     3869.64     3804.66     62.67 o 
   0   4   2     2938.87     2763.16     48.09 o 
   1   4   2     3871.11     3640.88     60.62 o 
   2   4   2      513.50      537.78      7.79 o 
   3   4   2      321.43      403.05      5.75 o 
   4   4   2      647.64      616.50      5.28 o 
   5   4   2       65.49       66.80      0.47 o 
   6   4   2        9.01        8.91      0.10 o 
   7   4   2       23.38       19.45      0.86 o 
  -7   5   2       17.57       19.83      0.32 o 
  -6   5   2        4.97        7.50      0.09 o 
  -5   5   2        1.80        1.73      0.04 o 
  -4   5   2       85.48       86.04      0.66 o 
  -3   5   2      333.03      331.87      4.67 o 
  -2   5   2      799.26      816.60     14.32 o 
  -1   5   2      622.73      603.13      9.93 o 
   0   5   2      614.94      604.69     11.55 o 
   1   5   2      623.97      604.42      9.96 o 
   2   5   2      794.93      831.84     15.61 o 
   3   5   2      335.88      331.64      4.52 o 
   4   5   2       86.06       85.02      0.61 o 
   5   5   2        1.97        1.90      0.08 o 
   6   5   2        4.87        7.18      0.12 o 
   7   5   2       17.79       19.45      0.86 o 
  -7   6   2       19.82       17.90      0.45 o 
  -6   6   2        5.40        6.04      0.11 o 
  -5   6   2       27.24       26.87      0.27 o 
  -4   6   2      287.83      286.75      2.16 o 
  -3   6   2       23.54       28.51      0.40 o 
  -2   6   2      379.42      395.12      8.15 o 
  -1   6   2      250.53      239.95      4.01 o 
   0   6   2       38.45       43.17      0.76 o 
   1   6   2      247.17      237.95      4.18 o 
   2   6   2      379.65      390.96      8.92 o 
   3   6   2       23.84       28.99      0.35 o 
   4   6   2      287.87      282.41      1.95 o 
   5   6   2       27.03       26.84      0.27 o 
   6   6   2        5.31        6.17      0.10 o 
   7   6   2       19.70       18.92      0.75 o 
  -7   7   2        0.13        0.21      0.11 o 
  -6   7   2        7.06        6.98      0.12 o 
  -5   7   2      176.57      181.97      1.66 o 
  -4   7   2       52.14       54.81      0.42 o 
  -3   7   2        7.98       10.35      0.18 o 
  -2   7   2      136.29      142.63      2.41 o 
  -1   7   2      686.22      693.02     10.80 o 
   0   7   2      616.58      654.36      9.55 o 
   1   7   2      686.66      686.22     11.43 o 
   2   7   2      137.75      143.91      2.95 o 
   3   7   2        7.89       10.21      0.17 o 
   4   7   2       52.21       54.71      0.45 o 
   5   7   2      178.87      186.57      1.82 o 
   6   7   2        7.25        7.31      0.14 o 
  -6   8   2       28.24       27.66      0.39 o 
  -5   8   2        1.86        1.86      0.09 o 
  -4   8   2      103.85      100.77      0.78 o 
  -3   8   2      176.22      167.87      1.40 o 
  -2   8   2      415.50      421.65      4.16 o 
  -1   8   2      131.60      131.00      2.33 o 
   0   8   2       19.88       23.44      0.46 o 
   1   8   2      133.06      133.21      2.70 o 
   2   8   2      415.43      420.61      3.79 o 
   3   8   2      175.63      167.85      1.25 o 
   4   8   2      103.50       99.75      0.73 o 
   5   8   2        1.89        1.83      0.08 o 
   6   8   2       28.64       28.25      0.36 o 
  -6   9   2       13.53       13.14      0.20 o 
  -5   9   2      221.56      221.45      2.08 o 
  -4   9   2       11.68        9.90      0.25 o 
  -3   9   2       85.28       80.36      0.69 o 
  -2   9   2       64.97       60.08      0.45 o 
  -1   9   2      187.23      183.03      1.50 o 
   0   9   2      175.82      145.12      2.59 o 
   1   9   2      185.91      182.46      1.51 o 
   2   9   2       65.48       60.40      0.43 o 
   3   9   2       85.95       81.69      0.61 o 
   4   9   2       11.78       10.06      0.20 o 
   5   9   2      221.50      222.51      2.08 o 
   6   9   2       13.71       13.14      0.25 o 
  -6  10   2        2.43        2.32      0.12 o 
  -5  10   2       25.31       25.32      0.26 o 
  -4  10   2       12.86       12.37      0.13 o 
  -3  10   2       69.31       62.02      0.49 o 
  -2  10   2       44.87       46.78      0.40 o 
  -1  10   2      136.49      130.58      0.96 o 
   0  10   2        0.04        0.20      0.05 o 
   1  10   2      137.07      130.68      0.88 o 
   2  10   2       45.13       47.43      0.36 o 
   3  10   2       70.04       63.19      0.47 o 
   4  10   2       13.25       12.48      0.14 o 
   5  10   2       25.25       25.92      0.27 o 
  -5  11   2       63.92       61.02      0.55 o 
  -4  11   2       59.42       56.91      0.42 o 
  -3  11   2       32.25       35.62      0.30 o 
  -2  11   2        3.31        2.55      0.07 o 
  -1  11   2      183.86      191.73      1.38 o 
   0  11   2        1.68        0.91      0.05 o 
   1  11   2      183.80      193.76      1.40 o 
   2  11   2        3.51        2.94      0.09 o 
   3  11   2       32.26       35.95      0.32 o 
   4  11   2       59.38       55.95      0.44 o 
   5  11   2       63.68       60.54      0.59 o 
  -5  12   2       11.39       11.76      0.18 o 
  -4  12   2        2.81        2.53      0.05 o 
  -3  12   2        1.99        2.26      0.06 o 
  -2  12   2       72.38       76.43      0.62 o 
  -1  12   2       50.27       54.67      0.43 o 
   0  12   2       16.18       19.52      0.18 o 
   1  12   2       50.53       54.51      0.43 o 
   2  12   2       72.57       76.37      0.60 o 
   3  12   2        1.99        2.40      0.07 o 
   4  12   2        2.67        2.38      0.06 o 
   5  12   2       11.27       11.60      0.17 o 
  -4  13   2        7.36        9.71      0.13 o 
  -3  13   2       10.29       11.40      0.11 o 
  -2  13   2       55.37       55.65      0.44 o 
  -1  13   2        6.71        8.29      0.11 o 
   0  13   2       40.61       42.25      0.34 o 
   1  13   2        6.76        8.24      0.12 o 
   2  13   2       55.44       55.94      0.44 o 
   3  13   2       10.36       11.61      0.13 o 
   4  13   2        7.39        9.82      0.17 o 
  -4  14   2        3.08        4.17      0.32 o 
  -3  14   2       11.79       10.28      0.11 o 
  -2  14   2       11.45       12.78      0.13 o 
  -1  14   2       37.79       34.36      0.29 o 
   0  14   2       39.72       37.73      0.37 o 
   1  14   2       37.87       34.38      0.31 o 
   2  14   2       11.32       12.70      0.14 o 
   3  14   2       12.04       10.46      0.12 o 
   4  14   2        3.13        3.85      0.21 o 
  -3  15   2        9.41        8.02      0.43 o 
  -2  15   2       44.29       45.71      0.38 o 
  -1  15   2       21.40       23.07      0.31 o 
   0  15   2        4.52        3.37      0.09 o 
   1  15   2       21.39       22.85      0.31 o 
   2  15   2       44.12       45.22      0.47 o 
  -1  16   2        9.99        6.31      0.23 o 
   0  16   2        5.85        3.54      0.13 o 
   1  16   2        9.99        6.04      0.16 o 
   1   0   3       76.93       87.22      1.88 o 
   2   0   3       28.72       35.87      1.50 o 
   3   0   3      167.68      217.58      3.81 o 
   4   0   3       43.16       34.62      0.50 o 
   5   0   3       35.57       36.35      0.35 o 
   6   0   3      130.92      128.99      1.29 o 
   7   0   3       15.11       16.89      0.34 o 
  -7   1   3       28.84       29.64      0.54 o 
  -6   1   3       15.70       17.05      0.19 o 
  -5   1   3       39.95       38.64      0.33 o 
  -4   1   3      263.80      299.74      3.96 o 
  -3   1   3      142.87      163.38      2.75 o 
  -2   1   3     1168.37     1225.60     17.67 o 
  -1   1   3     2402.19     2234.39     33.61 o 
   0   1   3     3771.99     3334.10     62.96 o 
   1   1   3     2403.57     2192.06     33.46 o 
   2   1   3     1170.70     1198.08     19.51 o 
   3   1   3      141.74      159.48      3.30 o 
   4   1   3      264.72      300.13      4.12 o 
   5   1   3       40.01       38.31      0.29 o 
   6   1   3       15.55       17.03      0.26 o 
   7   1   3       29.25       30.93      0.67 o 
  -7   2   3        8.23        9.35      0.24 o 
  -6   2   3       17.81       16.61      0.19 o 
  -5   2   3       12.32       13.19      0.11 o 
  -4   2   3       69.85       67.61      0.73 o 
  -3   2   3      229.89      229.63      3.46 o 
  -2   2   3      415.41      430.87      6.27 o 
  -1   2   3      127.14      124.79      2.07 o 
   0   2   3     7342.29     6232.01    101.61 o 
   1   2   3      128.01      126.47      1.90 o 
   2   2   3      415.05      433.17      6.92 o 
   3   2   3      230.53      237.32      3.92 o 
   4   2   3       69.39       68.78      0.91 o 
   5   2   3       11.58       12.47      0.10 o 
   6   2   3       17.72       16.95      0.17 o 
   7   2   3        8.25        9.24      0.26 o 
  -7   3   3       21.10       18.96      0.38 o 
  -6   3   3      167.93      169.94      1.60 o 
  -5   3   3       52.07       50.62      0.34 o 
  -4   3   3       35.12       35.33      0.46 o 
  -3   3   3       35.66       35.42      0.61 o 
  -2   3   3      400.91      394.80      5.76 o 
  -1   3   3      251.34      246.44      4.03 o 
   0   3   3      224.12      206.28      3.19 o 
   1   3   3      255.89      252.14      4.45 o 
   2   3   3      400.93      398.69      6.14 o 
   3   3   3       35.84       35.75      0.57 o 
   4   3   3       34.93       34.79      0.53 o 
   5   3   3       51.86       50.76      0.34 o 
   6   3   3      167.39      166.48      1.31 o 
   7   3   3       21.01       19.13      0.75 o 
  -7   4   3       10.47       10.69      0.24 o 
  -6   4   3       30.53       28.64      0.25 o 
  -5   4   3       48.63       51.83      0.40 o 
  -4   4   3      274.68      259.27      1.81 o 
  -3   4   3      225.41      227.88      3.44 o 
  -2   4   3      417.71      423.67      6.17 o 
  -1   4   3      685.48      655.33     10.44 o 
   0   4   3      734.33      740.85     14.17 o 
   1   4   3      684.40      642.21     10.88 o 
   2   4   3      416.67      418.33      6.43 o 
   3   4   3      223.57      230.15      3.73 o 
   4   4   3      273.66      257.10      1.83 o 
   5   4   3       49.15       52.87      0.35 o 
   6   4   3       30.99       29.72      0.28 o 
   7   4   3       10.24       10.47      0.53 o 
  -7   5   3        3.70        2.84      0.11 o 
  -6   5   3      142.61      132.60      1.12 o 
  -5   5   3      187.44      176.46      1.57 o 
  -4   5   3       51.44       56.87      0.42 o 
  -3   5   3       23.19       25.89      0.51 o 
  -2   5   3     1234.76     1245.40     23.37 o 
  -1   5   3      928.49      949.67     15.72 o 
   0   5   3     2562.61     2470.31     47.18 o 
   1   5   3      932.31      968.23     15.80 o 
   2   5   3     1237.85     1273.89     26.43 o 
   3   5   3       22.56       24.06      0.56 o 
   4   5   3       51.61       56.51      0.40 o 
   5   5   3      188.79      177.98      1.58 o 
   6   5   3      142.44      134.43      1.43 o 
   7   5   3        3.73        3.31      0.21 o 
  -7   6   3        3.54        4.32      0.14 o 
  -6   6   3       28.75       28.27      0.31 o 
  -5   6   3      327.09      320.60      2.82 o 
  -4   6   3      124.85      133.30      1.18 o 
  -3   6   3      430.73      482.67      4.48 o 
  -2   6   3      347.39      365.97      7.58 o 
  -1   6   3      377.53      395.09      7.20 o 
   0   6   3      528.12      532.91      7.73 o 
   1   6   3      376.36      387.10      6.83 o 
   2   6   3      345.63      366.43      7.86 o 
   3   6   3      431.83      481.27      4.63 o 
   4   6   3      124.61      132.92      1.12 o 
   5   6   3      326.75      323.24      2.76 o 
   6   6   3       28.46       27.40      0.35 o 
   7   6   3        3.53        4.49      0.32 o 
  -6   7   3        0.13        0.06      0.04 o 
  -5   7   3      147.35      154.02      1.45 o 
  -4   7   3       54.10       56.46      0.43 o 
  -3   7   3       11.26       11.67      0.23 o 
  -2   7   3      338.73      328.52      4.77 o 
  -1   7   3     1115.78     1158.19     17.92 o 
   0   7   3      546.17      644.68      9.34 o 
   1   7   3     1114.51     1167.79     22.33 o 
   2   7   3      340.64      330.83      4.41 o 
   3   7   3       11.92       12.57      0.15 o 
   4   7   3       53.39       55.26      0.41 o 
   5   7   3      147.68      155.15      1.49 o 
   6   7   3        0.10        0.09      0.06 o 
  -6   8   3       62.01       60.37      0.76 o 
  -5   8   3       21.45       20.86      0.24 o 
  -4   8   3      136.17      124.10      1.07 o 
  -3   8   3      355.50      351.79      2.62 o 
  -2   8   3      519.56      512.40      4.48 o 
  -1   8   3       70.97       73.31      1.03 o 
   0   8   3        2.19        3.85      0.20 o 
   1   8   3       70.97       71.94      1.36 o 
   2   8   3      521.09      514.05      4.09 o 
   3   8   3      354.28      350.07      2.77 o 
   4   8   3      134.95      121.37      0.88 o 
   5   8   3       21.05       21.02      0.25 o 
   6   8   3       62.10       61.75      0.90 o 
  -6   9   3       25.23       29.47      0.41 o 
  -5   9   3       25.09       26.30      0.28 o 
  -4   9   3      150.75      146.61      1.13 o 
  -3   9   3      234.00      237.06      1.62 o 
  -2   9   3        1.32        1.55      0.08 o 
  -1   9   3       68.90       72.67      0.54 o 
   0   9   3      148.61      138.33      1.18 o 
   1   9   3       68.99       72.75      0.52 o 
   2   9   3        1.51        1.88      0.08 o 
   3   9   3      234.86      237.61      1.61 o 
   4   9   3      151.12      144.53      1.07 o 
   5   9   3       24.73       26.45      0.27 o 
   6   9   3       25.52       29.68      0.59 o 
  -6  10   3       60.52       59.00      1.92 o 
  -5  10   3        7.18        6.60      0.11 o 
  -4  10   3       88.00       95.40      0.72 o 
  -3  10   3       62.11       61.18      0.41 o 
  -2  10   3      192.13      195.06      1.50 o 
  -1  10   3       12.03       10.35      0.12 o 
   0  10   3       18.32       18.75      0.17 o 
   1  10   3       11.73        9.99      0.11 o 
   2  10   3      190.99      194.92      1.39 o 
   3  10   3       62.17       62.11      0.46 o 
   4  10   3       87.99       96.02      0.76 o 
   5  10   3        7.31        6.64      0.12 o 
  -5  11   3       14.31       16.28      0.17 o 
  -4  11   3       11.52        9.41      0.10 o 
  -3  11   3       17.49       17.02      0.16 o 
  -2  11   3       61.34       63.74      0.59 o 
  -1  11   3      126.72      125.37      0.94 o 
   0  11   3        0.57        0.91      0.06 o 
   1  11   3      126.58      124.41      0.89 o 
   2  11   3       62.13       64.16      0.51 o 
   3  11   3       17.45       16.58      0.16 o 
   4  11   3       11.41        9.29      0.11 o 
   5  11   3       14.46       16.61      0.18 o 
  -5  12   3        1.49        1.44      0.07 o 
  -4  12   3       21.40       21.52      0.20 o 
  -3  12   3       32.81       35.98      0.30 o 
  -2  12   3      117.63      126.77      0.91 o 
  -1  12   3       20.04       18.33      0.19 o 
   0  12   3        0.02       -0.03      0.04 o 
   1  12   3       19.89       18.31      0.19 o 
   2  12   3      117.67      127.46      0.93 o 
   3  12   3       32.50       35.57      0.34 o 
   4  12   3       21.32       21.27      0.21 o 
   5  12   3        1.50        1.47      0.06 o 
  -4  13   3        2.89        2.95      0.07 o 
  -3  13   3        0.83        0.84      0.04 o 
  -2  13   3        3.63        2.08      0.06 o 
  -1  13   3       28.05       26.82      0.24 o 
   0  13   3       12.38       14.41      0.15 o 
   1  13   3       27.96       26.74      0.24 o 
   2  13   3        3.67        2.02      0.06 o 
   3  13   3        0.77        0.92      0.05 o 
   4  13   3        2.81        2.79      0.07 o 
  -3  14   3        2.48        2.98      0.06 o 
  -2  14   3        5.05        5.32      0.08 o 
  -1  14   3        1.95        2.77      0.07 o 
   0  14   3       32.54       32.98      0.43 o 
   1  14   3        2.02        2.79      0.07 o 
   2  14   3        5.03        5.11      0.08 o 
   3  14   3        2.46        3.05      0.06 o 
  -2  15   3       17.53       17.36      0.18 o 
  -1  15   3        3.70        3.16      0.07 o 
   0  15   3        7.04       10.12      0.17 o 
   1  15   3        3.68        3.20      0.07 o 
   2  15   3       17.52       17.31      0.19 o 
  -1  16   3        4.34        2.99      0.21 o 
   0  16   3        0.31        1.19      0.11 o 
   1  16   3        4.30        3.63      0.21 o 
   0   0   4     1242.08     1221.05     26.40 o 
   1   0   4      144.28      123.67      2.14 o 
   2   0   4      229.42      285.32      5.66 o 
   3   0   4       52.19       55.35      1.45 o 
   4   0   4        6.28       10.00      0.26 o 
   5   0   4      190.30      197.44      1.30 o 
   6   0   4       13.37       20.24      0.23 o 
   7   0   4        4.62        5.27      0.28 o 
  -7   1   4       46.94       39.92      0.71 o 
  -6   1   4      103.39      110.92      1.02 o 
  -5   1   4       13.38       13.86      0.12 o 
  -4   1   4      102.12      114.51      1.01 o 
  -3   1   4       21.02       27.43      0.66 o 
  -2   1   4      104.32       93.79      1.34 o 
  -1   1   4     1096.49     1036.23     15.26 o 
   0   1   4      370.22      364.68      5.61 o 
   1   1   4     1099.32     1028.61     15.20 o 
   2   1   4      103.17       91.78      1.37 o 
   3   1   4       21.59       27.79      0.55 o 
   4   1   4      101.70      113.83      1.02 o 
   5   1   4       13.66       14.44      0.13 o 
   6   1   4      103.06      110.44      0.89 o 
   7   1   4       47.25       41.74      1.05 o 
  -7   2   4       14.13       14.65      0.31 o 
  -6   2   4        2.42        3.17      0.06 o 
  -5   2   4      426.31      416.06      2.71 o 
  -4   2   4       23.73       19.16      0.18 o 
  -3   2   4      123.02      122.68      1.78 o 
  -2   2   4      763.02      756.89     10.68 o 
  -1   2   4      886.75      824.14     12.25 o 
   0   2   4      497.26      525.30      7.96 o 
   1   2   4      889.19      840.25     11.94 o 
   2   2   4      761.95      758.80     11.58 o 
   3   2   4      122.35      121.69      1.74 o 
   4   2   4       23.79       19.06      0.19 o 
   5   2   4      428.25      415.42      2.64 o 
   6   2   4        2.40        2.66      0.05 o 
   7   2   4       13.91       14.76      0.35 o 
  -7   3   4       10.16        8.86      0.14 o 
  -6   3   4      190.82      190.91      1.46 o 
  -5   3   4       69.10       67.77      0.52 o 
  -4   3   4      248.20      213.40      1.50 o 
  -3   3   4       56.21       58.44      0.85 o 
  -2   3   4      305.96      321.21      4.67 o 
  -1   3   4      155.79      153.33      2.45 o 
   0   3   4      276.93      230.23      3.79 o 
   1   3   4      154.57      154.54      2.27 o 
   2   3   4      305.19      314.91      4.76 o 
   3   3   4       56.86       59.19      0.94 o 
   4   3   4      247.12      212.13      1.46 o 
   5   3   4       68.84       66.68      0.45 o 
   6   3   4      190.38      191.49      1.42 o 
   7   3   4       10.06        9.10      0.32 o 
  -7   4   4        1.28        1.37      0.08 o 
  -6   4   4       14.76       16.60      0.17 o 
  -5   4   4       28.57       31.85      0.29 o 
  -4   4   4       84.10       86.28      0.62 o 
  -3   4   4        4.41        4.03      0.18 o 
  -2   4   4      661.75      738.78     13.36 o 
  -1   4   4      889.58      882.00     14.30 o 
   0   4   4      127.79      138.75      3.10 o 
   1   4   4      891.44      880.54     13.60 o 
   2   4   4      668.99      728.40     14.18 o 
   3   4   4        4.58        4.06      0.20 o 
   4   4   4       83.79       86.69      0.61 o 
   5   4   4       28.33       31.52      0.29 o 
   6   4   4       15.08       16.56      0.34 o 
   7   4   4        1.26        1.07      0.21 o 
  -7   5   4       11.96        9.65      0.25 o 
  -6   5   4       71.05       79.55      0.75 o 
  -5   5   4        5.80        5.57      0.10 o 
  -4   5   4        9.06       10.17      0.19 o 
  -3   5   4       65.67       64.15      0.72 o 
  -2   5   4     1515.90     1616.69     32.73 o 
  -1   5   4       46.47       51.80      1.78 o 
   0   5   4       76.44       85.93      1.30 o 
   1   5   4       45.67       49.72      1.31 o 
   2   5   4     1523.23     1610.90     33.82 o 
   3   5   4       65.64       64.67      0.75 o 
   4   5   4        8.71        9.74      0.15 o 
   5   5   4        5.81        5.93      0.13 o 
   6   5   4       71.12       78.99      0.93 o 
   7   5   4       12.15        9.83      0.43 o 
  -7   6   4        6.00        5.77      0.32 o 
  -6   6   4        0.17        0.17      0.04 o 
  -5   6   4      131.92      139.77      1.25 o 
  -4   6   4      125.34      126.72      0.85 o 
  -3   6   4      628.45      637.45      5.05 o 
  -2   6   4      119.53      124.89      2.57 o 
  -1   6   4      592.19      620.49     11.02 o 
   0   6   4      271.55      265.28      3.93 o 
   1   6   4      590.54      615.28      9.59 o 
   2   6   4      120.32      127.94      2.54 o 
   3   6   4      628.76      645.55      5.22 o 
   4   6   4      124.63      127.64      0.94 o 
   5   6   4      131.42      141.79      1.28 o 
   6   6   4        0.21        0.27      0.05 o 
  -6   7   4       48.12       47.69      0.60 o 
  -5   7   4       88.05       93.17      0.93 o 
  -4   7   4      184.57      178.13      1.24 o 
  -3   7   4        0.54        0.45      0.04 o 
  -2   7   4       55.36       56.37      0.89 o 
  -1   7   4      442.33      429.87      7.00 o 
   0   7   4      445.01      399.60      5.89 o 
   1   7   4      443.70      435.87      8.43 o 
   2   7   4       55.32       57.87      0.89 o 
   3   7   4        0.53        0.43      0.05 o 
   4   7   4      184.18      177.55      1.22 o 
   5   7   4       88.38       93.42      0.97 o 
   6   7   4       48.39       48.20      0.77 o 
  -6   8   4       21.41       20.92      0.29 o 
  -5   8   4       19.85       22.19      0.26 o 
  -4   8   4      127.80      124.69      0.88 o 
  -3   8   4       58.55       50.64      0.38 o 
  -2   8   4      164.33      167.99      1.15 o 
  -1   8   4       95.77       92.13      1.69 o 
   0   8   4      364.14      404.58      6.64 o 
   1   8   4       95.04       93.51      1.41 o 
   2   8   4      164.16      168.18      1.14 o 
   3   8   4       58.00       49.76      0.39 o 
   4   8   4      127.43      125.65      0.94 o 
   5   8   4       19.91       22.76      0.26 o 
   6   8   4       21.01       20.67      0.77 o 
  -6   9   4        3.56        3.20      0.09 o 
  -5   9   4       67.86       64.69      0.61 o 
  -4   9   4       72.57       71.56      0.55 o 
  -3   9   4        1.22        1.14      0.05 o 
  -2   9   4      193.45      200.73      1.39 o 
  -1   9   4      138.20      136.67      0.98 o 
   0   9   4       95.43       95.30      0.98 o 
   1   9   4      138.40      137.06      0.97 o 
   2   9   4      194.90      202.33      1.35 o 
   3   9   4        1.25        1.25      0.05 o 
   4   9   4       71.85       71.15      0.55 o 
   5   9   4       68.06       66.42      0.68 o 
   6   9   4        3.50        3.10      0.15 o 
  -5  10   4       17.93       16.51      0.18 o 
  -4  10   4       67.21       60.58      0.44 o 
  -3  10   4       10.78       12.99      0.17 o 
  -2  10   4      128.54      124.40      0.90 o 
  -1  10   4      104.76      109.90      0.80 o 
   0  10   4       70.59       61.10      0.44 o 
   1  10   4      103.58      108.18      0.74 o 
   2  10   4      128.50      125.37      0.93 o 
   3  10   4       10.77       12.94      0.16 o 
   4  10   4       66.89       60.04      0.48 o 
   5  10   4       17.84       16.94      0.19 o 
  -5  11   4       27.26       24.08      0.26 o 
  -4  11   4       44.40       47.09      0.36 o 
  -3  11   4       41.10       38.11      0.30 o 
  -2  11   4       25.51       26.96      0.23 o 
  -1  11   4      117.36      124.32      0.92 o 
   0  11   4       64.64       63.97      0.47 o 
   1  11   4      117.25      124.90      0.89 o 
   2  11   4       26.16       27.59      0.23 o 
   3  11   4       41.22       38.96      0.31 o 
   4  11   4       44.20       45.82      0.36 o 
   5  11   4       27.02       24.08      0.34 o 
  -4  12   4        0.16        0.06      0.03 o 
  -3  12   4       75.43       70.09      0.53 o 
  -2  12   4        8.66        9.33      0.11 o 
  -1  12   4      114.58      121.22      0.90 o 
   0  12   4       63.33       65.31      0.49 o 
   1  12   4      114.53      122.41      0.90 o 
   2  12   4        8.85        9.65      0.14 o 
   3  12   4       74.40       69.33      0.56 o 
   4  12   4        0.15        0.07      0.03 o 
   5  12   4        5.76        5.24      0.21 o 
  -4  13   4        1.58        1.61      0.05 o 
  -3  13   4       27.88       26.25      0.22 o 
  -2  13   4        2.72        1.95      0.05 o 
  -1  13   4       27.90       29.05      0.25 o 
   0  13   4        1.06        0.53      0.05 o 
   1  13   4       27.85       28.72      0.26 o 
   2  13   4        2.66        1.93      0.06 o 
   3  13   4       28.16       26.63      0.25 o 
   4  13   4        1.60        1.75      0.06 o 
  -3  14   4        1.44        0.94      0.04 o 
  -2  14   4       15.90       19.38      0.17 o 
  -1  14   4       37.35       38.35      0.35 o 
   0  14   4       33.89       27.18      0.32 o 
   1  14   4       37.15       37.83      0.34 o 
   2  14   4       15.58       18.91      0.18 o 
   3  14   4        1.42        0.90      0.03 o 
  -2  15   4       31.02       34.43      0.42 o 
  -1  15   4       29.64       32.76      0.36 o 
   0  15   4        0.08        0.19      0.07 o 
   1  15   4       29.58       32.22      0.36 o 
   2  15   4       31.00       34.48      0.38 o 
   1   0   5      106.29       99.59      1.53 o 
   2   0   5       12.55       20.99      0.75 o 
   3   0   5      199.68      201.25      3.13 o 
   4   0   5      151.92      150.51      0.97 o 
   5   0   5        2.93        3.25      0.08 o 
   6   0   5       46.21       47.90      0.42 o 
   7   0   5        6.79        8.81      0.20 o 
  -7   1   5       22.08       21.26      0.32 o 
  -6   1   5       55.33       63.29      0.54 o 
  -5   1   5      253.18      253.42      1.79 o 
  -4   1   5      100.78      102.71      0.65 o 
  -3   1   5       87.38       83.33      1.53 o 
  -2   1   5      486.91      540.95      8.65 o 
  -1   1   5        4.14        7.60      0.22 o 
   0   1   5      484.67      468.93      7.38 o 
   1   1   5        4.49        7.90      0.23 o 
   2   1   5      490.27      541.42      8.27 o 
   3   1   5       87.31       81.00      1.71 o 
   4   1   5       98.59      101.34      0.65 o 
   5   1   5      253.47      252.66      1.78 o 
   6   1   5       55.18       63.28      0.51 o 
   7   1   5       22.09       21.27      0.45 o 
  -7   2   5        8.94        9.29      0.20 o 
  -6   2   5       26.86       29.29      0.29 o 
  -5   2   5      282.99      276.16      1.99 o 
  -4   2   5      173.17      171.82      1.11 o 
  -3   2   5      110.12      119.03      1.71 o 
  -2   2   5       32.16       37.97      1.35 o 
  -1   2   5      110.43       94.93      1.43 o 
   0   2   5      296.24      294.61      4.66 o 
   1   2   5      109.40       93.17      1.44 o 
   2   2   5       32.58       35.07      1.69 o 
   3   2   5      110.70      117.57      1.78 o 
   4   2   5      172.23      172.61      1.10 o 
   5   2   5      282.46      271.29      1.94 o 
   6   2   5       27.00       29.80      0.26 o 
   7   2   5        9.05        9.24      0.23 o 
  -7   3   5       18.79       19.09      0.42 o 
  -6   3   5       54.44       54.57      0.47 o 
  -5   3   5       61.67       62.18      0.48 o 
  -4   3   5      379.56      372.42      2.54 o 
  -3   3   5       48.27       50.89      0.67 o 
  -2   3   5      231.88      242.98      4.78 o 
  -1   3   5     1062.06     1126.49     17.56 o 
   0   3   5      199.62      185.26      3.11 o 
   1   3   5     1058.30     1129.00     16.37 o 
   2   3   5      232.61      245.82      4.82 o 
   3   3   5       48.34       49.72      0.63 o 
   4   3   5      379.31      372.40      2.57 o 
   5   3   5       61.48       61.62      0.49 o 
   6   3   5       54.83       55.01      0.56 o 
   7   3   5       19.10       19.77      0.75 o 
  -7   4   5        2.88        2.72      0.16 o 
  -6   4   5       31.97       32.96      0.36 o 
  -5   4   5      229.19      216.08      1.65 o 
  -4   4   5      182.62      173.40      1.19 o 
  -3   4   5      298.20      317.52      3.26 o 
  -2   4   5      283.97      308.04      6.03 o 
  -1   4   5       48.29       46.31      0.86 o 
   0   4   5      275.77      259.17      3.45 o 
   1   4   5       48.01       46.32      0.80 o 
   2   4   5      285.79      308.93      6.05 o 
   3   4   5      296.85      317.58      3.31 o 
   4   4   5      181.48      173.46      1.23 o 
   5   4   5      230.62      216.93      1.88 o 
   6   4   5       31.33       31.46      0.48 o 
  -6   5   5        7.64        8.41      0.12 o 
  -5   5   5      233.09      235.33      1.98 o 
  -4   5   5        3.55        4.13      0.08 o 
  -3   5   5      200.61      216.05      1.88 o 
  -2   5   5        9.20       10.56      0.48 o 
  -1   5   5     1580.37     1587.01     26.61 o 
   0   5   5      853.75      861.19     11.90 o 
   1   5   5     1583.35     1562.18     25.05 o 
   2   5   5        9.29        9.07      0.57 o 
   3   5   5      202.97      217.32      1.86 o 
   4   5   5        3.63        4.04      0.06 o 
   5   5   5      233.24      238.85      2.13 o 
   6   5   5        7.39        8.41      0.15 o 
  -6   6   5       57.53       57.32      0.61 o 
  -5   6   5       92.13       96.77      0.90 o 
  -4   6   5       31.44       34.30      0.29 o 
  -3   6   5       13.29       17.69      0.20 o 
  -2   6   5       92.81       86.31      1.19 o 
  -1   6   5       89.94       94.03      1.59 o 
   0   6   5       69.13       63.83      0.96 o 
   1   6   5       90.45       95.20      1.88 o 
   2   6   5       94.34       88.15      1.08 o 
   3   6   5       13.04       17.81      0.18 o 
   4   6   5       31.15       33.66      0.27 o 
   5   6   5       92.70       95.94      0.98 o 
   6   6   5       56.60       55.78      0.97 o 
  -6   7   5       21.33       18.56      0.27 o 
  -5   7   5       67.58       55.91      0.53 o 
  -4   7   5       28.13       28.22      0.22 o 
  -3   7   5      185.32      186.13      1.33 o 
  -2   7   5       88.66       98.26      0.71 o 
  -1   7   5       41.98       41.82      0.75 o 
   0   7   5       21.08       23.10      0.61 o 
   1   7   5       41.55       41.03      0.71 o 
   2   7   5       88.44       98.69      0.80 o 
   3   7   5      186.15      188.94      1.43 o 
   4   7   5       27.51       28.13      0.25 o 
   5   7   5       67.34       56.11      0.64 o 
   6   7   5       21.25       18.07      0.35 o 
  -6   8   5       17.12       19.76      0.29 o 
  -5   8   5       19.77       18.75      0.21 o 
  -4   8   5       47.57       49.52      0.39 o 
  -3   8   5       75.94       74.87      0.59 o 
  -2   8   5       50.39       49.44      0.35 o 
  -1   8   5      155.34      159.32      1.17 o 
   0   8   5       11.18       19.49      0.28 o 
   1   8   5      156.60      158.20      1.07 o 
   2   8   5       50.07       49.59      0.36 o 
   3   8   5       77.19       75.72      0.77 o 
   4   8   5       47.32       49.59      0.42 o 
   5   8   5       19.32       17.90      0.21 o 
   6   8   5       17.41       20.36      0.53 o 
  -6   9   5        4.38        4.81      0.14 o 
  -5   9   5        4.26        5.88      0.12 o 
  -4   9   5        2.02        1.99      0.05 o 
  -3   9   5      115.86      115.63      0.78 o 
  -2   9   5      127.06      133.57      0.93 o 
  -1   9   5      295.01      279.86      1.90 o 
   0   9   5        6.38        5.81      0.09 o 
   1   9   5      295.71      277.80      1.78 o 
   2   9   5      127.04      134.06      0.91 o 
   3   9   5      117.85      118.51      0.83 o 
   4   9   5        2.03        2.11      0.06 o 
   5   9   5        4.33        5.74      0.11 o 
  -5  10   5       33.76       31.16      0.30 o 
  -4  10   5       96.74       87.63      0.61 o 
  -3  10   5       58.14       64.28      0.45 o 
  -2  10   5      144.79      146.33      1.07 o 
  -1  10   5       23.93       24.35      0.26 o 
   0  10   5      198.23      187.11      1.27 o 
   1  10   5       24.12       24.65      0.24 o 
   2  10   5      144.19      145.51      1.01 o 
   3  10   5       58.18       64.35      0.48 o 
   4  10   5       97.38       87.96      0.62 o 
   5  10   5       33.68       31.31      0.32 o 
  -5  11   5        5.26        5.11      0.10 o 
  -4  11   5       12.66       11.72      0.11 o 
  -3  11   5       30.62       29.76      0.24 o 
  -2  11   5        2.25        3.04      0.07 o 
  -1  11   5      150.62      162.22      1.14 o 
   0  11   5      319.75      307.10      2.25 o 
   1  11   5      150.12      160.62      1.10 o 
   2  11   5        2.14        3.03      0.07 o 
   3  11   5       30.51       29.50      0.26 o 
   4  11   5       12.61       11.74      0.13 o 
   5  11   5        5.26        5.11      0.10 o 
  -4  12   5        4.01        3.23      0.07 o 
  -3  12   5       26.28       24.99      0.23 o 
  -2  12   5      122.35      114.45      0.84 o 
  -1  12   5       38.18       42.19      0.33 o 
   0  12   5       13.92       16.77      0.16 o 
   1  12   5       38.14       42.02      0.35 o 
   2  12   5      122.41      113.98      0.81 o 
   3  12   5       26.55       25.27      0.24 o 
   4  12   5        4.06        3.15      0.07 o 
  -4  13   5        0.35        0.08      0.04 o 
  -3  13   5       23.56       22.42      0.21 o 
  -2  13   5       35.17       37.18      0.30 o 
  -1  13   5       54.16       54.87      0.43 o 
   0  13   5       19.82       20.04      0.22 o 
   1  13   5       54.34       54.27      0.46 o 
   2  13   5       35.24       36.98      0.30 o 
   3  13   5       23.64       22.59      0.23 o 
   4  13   5        0.30        0.11      0.09 o 
  -3  14   5        4.09        4.25      0.07 o 
  -2  14   5       23.96       24.98      0.21 o 
  -1  14   5      109.02      119.30      1.05 o 
   0  14   5        1.01        1.36      0.07 o 
   1  14   5      109.21      117.32      0.99 o 
   2  14   5       24.31       25.31      0.22 o 
   3  14   5        4.19        4.37      0.07 o 
  -2  15   5       61.75       56.54      1.60 o 
  -1  15   5       11.47       11.62      0.17 o 
   0  15   5        0.41        0.09      0.04 o 
   1  15   5       11.42       11.53      0.17 o 
   2  15   5       61.46       55.72      0.98 o 
   0   0   6     1283.70     1327.18     28.35 o 
   1   0   6       13.81       23.59      0.73 o 
   2   0   6      164.20      165.13      3.66 o 
   3   0   6      206.39      222.68      2.61 o 
   4   0   6        9.99        7.40      0.14 o 
   5   0   6      279.59      286.17      2.08 o 
   6   0   6       22.06       23.31      0.27 o 
   7   0   6        3.54        4.17      0.18 o 
  -7   1   6        0.21        0.60      0.07 o 
  -6   1   6       35.31       33.34      0.32 o 
  -5   1   6      281.20      278.72      2.11 o 
  -4   1   6       69.41       65.06      0.46 o 
  -3   1   6      732.35      760.87      8.22 o 
  -2   1   6      246.60      249.80      4.70 o 
  -1   1   6     3430.72     3438.63     49.71 o 
   0   1   6      764.64      786.75     11.54 o 
   1   1   6     3441.07     3424.64     54.90 o 
   2   1   6      245.70      253.38      5.93 o 
   3   1   6      732.52      777.23     10.06 o 
   4   1   6       70.38       66.84      0.46 o 
   5   1   6      282.48      278.82      2.13 o 
   6   1   6       34.82       32.91      0.37 o 
   7   1   6        0.25        0.56      0.21 o 
  -7   2   6        9.46        8.43      0.20 o 
  -6   2   6      146.67      141.15      1.30 o 
  -5   2   6      166.89      163.76      1.25 o 
  -4   2   6       47.16       47.53      0.37 o 
  -3   2   6       80.09       78.75      0.87 o 
  -2   2   6      266.00      262.25      5.09 o 
  -1   2   6      278.96      301.97      4.50 o 
   0   2   6       90.12      102.15      1.37 o 
   1   2   6      280.61      300.69      4.61 o 
   2   2   6      262.69      259.57      5.15 o 
   3   2   6       80.31       77.57      0.85 o 
   4   2   6       47.17       47.53      0.32 o 
   5   2   6      167.97      165.14      1.40 o 
   6   2   6      146.13      139.52      1.34 o 
   7   2   6        9.49        8.33      0.32 o 
  -7   3   6        0.36        0.17      0.07 o 
  -6   3   6        7.47        8.03      0.13 o 
  -5   3   6      209.93      203.96      1.63 o 
  -4   3   6       19.44       20.84      0.17 o 
  -3   3   6       70.86       78.86      0.82 o 
  -2   3   6      236.62      262.03      5.17 o 
  -1   3   6      470.03      477.01      7.76 o 
   0   3   6       28.69       33.32      0.54 o 
   1   3   6      471.06      474.47      6.83 o 
   2   3   6      237.39      267.31      5.23 o 
   3   3   6       71.19       78.30      0.97 o 
   4   3   6       19.37       20.92      0.17 o 
   5   3   6      211.07      205.68      1.79 o 
   6   3   6        7.28        7.80      0.12 o 
   7   3   6        0.31        0.21      0.11 o 
  -7   4   6       15.90       16.10      0.41 o 
  -6   4   6       12.05       10.84      0.16 o 
  -5   4   6       28.19       28.43      0.28 o 
  -4   4   6       64.42       61.22      0.41 o 
  -3   4   6        8.38        7.23      0.09 o 
  -2   4   6       15.91       17.90      0.97 o 
  -1   4   6      564.58      558.59      8.62 o 
   0   4   6      464.29      451.65      5.97 o 
   1   4   6      565.35      561.92      8.99 o 
   2   4   6       15.66       17.76      0.71 o 
   3   4   6        8.29        7.26      0.11 o 
   4   4   6       64.93       62.51      0.49 o 
   5   4   6       27.97       27.84      0.31 o 
   6   4   6       11.96       10.71      0.18 o 
  -6   5   6       17.46       15.21      0.20 o 
  -5   5   6        2.61        1.67      0.06 o 
  -4   5   6       24.69       22.83      0.18 o 
  -3   5   6      107.87      103.47      0.75 o 
  -2   5   6       37.52       40.40      0.56 o 
  -1   5   6      179.83      179.77      2.96 o 
   0   5   6       18.68       20.59      0.50 o 
   1   5   6      180.01      178.00      3.41 o 
   2   5   6       37.03       39.59      0.51 o 
   3   5   6      106.99      104.18      0.87 o 
   4   5   6       24.19       22.25      0.20 o 
   5   5   6        2.56        1.54      0.07 o 
   6   5   6       17.40       14.86      0.20 o 
  -6   6   6       63.07       58.44      0.72 o 
  -5   6   6       15.26       15.27      0.17 o 
  -4   6   6      111.25      110.94      0.74 o 
  -3   6   6       45.31       48.68      0.49 o 
  -2   6   6      169.46      189.88      1.63 o 
  -1   6   6      442.72      445.33      7.28 o 
   0   6   6       23.24       35.39      0.73 o 
   1   6   6      442.14      446.57      7.04 o 
   2   6   6      169.00      192.52      1.80 o 
   3   6   6       45.27       48.87      0.58 o 
   4   6   6      110.58      111.38      0.86 o 
   5   6   6       14.89       14.80      0.20 o 
   6   6   6       62.94       57.77      0.96 o 
  -6   7   6       16.13       20.44      0.32 o 
  -5   7   6      110.95      112.46      0.95 o 
  -4   7   6       70.96       72.64      0.53 o 
  -3   7   6        2.24        1.57      0.06 o 
  -2   7   6       10.37        8.96      0.12 o 
  -1   7   6        9.51       11.71      0.18 o 
   0   7   6       48.23       38.18      0.79 o 
   1   7   6        9.70       12.09      0.18 o 
   2   7   6       10.22        8.98      0.10 o 
   3   7   6        2.31        1.71      0.06 o 
   4   7   6       70.84       71.82      0.55 o 
   5   7   6      110.70      113.86      1.12 o 
   6   7   6       16.20       20.39      0.41 o 
  -6   8   6       14.05       15.04      0.31 o 
  -5   8   6       52.66       59.36      0.52 o 
  -4   8   6       83.73       80.52      0.58 o 
  -3   8   6      260.21      269.22      1.74 o 
  -2   8   6        1.59        2.24      0.06 o 
  -1   8   6      206.41      216.69      1.43 o 
   0   8   6       15.81       19.66      0.16 o 
   1   8   6      207.03      215.84      1.36 o 
   2   8   6        1.69        2.41      0.07 o 
   3   8   6      259.49      269.71      1.89 o 
   4   8   6       83.03       80.32      0.62 o 
   5   8   6       52.85       59.62      0.60 o 
  -5   9   6        2.01        2.06      0.05 o 
  -4   9   6       27.23       25.15      0.20 o 
  -3   9   6       12.75       12.10      0.12 o 
  -2   9   6       42.72       47.58      0.38 o 
  -1   9   6       27.71       23.31      0.21 o 
   0   9   6       78.23       92.09      0.63 o 
   1   9   6       27.22       22.97      0.20 o 
   2   9   6       42.82       47.53      0.37 o 
   3   9   6       12.52       12.44      0.14 o 
   4   9   6       26.91       24.61      0.21 o 
   5   9   6        2.05        2.11      0.10 o 
  -5  10   6        6.90        6.25      0.11 o 
  -4  10   6        7.05        7.56      0.08 o 
  -3  10   6       19.40       19.50      0.19 o 
  -2  10   6       19.84       25.47      0.22 o 
  -1  10   6      219.95      227.03      1.52 o 
   0  10   6      441.78      443.75      3.04 o 
   1  10   6      219.66      225.65      1.51 o 
   2  10   6       20.51       26.20      0.22 o 
   3  10   6       19.03       19.38      0.19 o 
   4  10   6        7.00        7.30      0.10 o 
   5  10   6        7.06        6.70      0.10 o 
  -5  11   6        5.73        6.18      0.14 o 
  -4  11   6       13.31       10.60      0.11 o 
  -3  11   6       58.96       58.50      0.45 o 
  -2  11   6       57.53       54.63      0.43 o 
  -1  11   6        9.24       11.06      0.16 o 
   0  11   6       35.74       38.07      0.32 o 
   1  11   6        9.36       11.14      0.13 o 
   2  11   6       57.17       53.91      0.41 o 
   3  11   6       58.54       58.00      0.47 o 
   4  11   6       13.52       10.73      0.12 o 
   5  11   6        5.61        5.88      0.21 o 
  -4  12   6        6.93        6.90      0.10 o 
  -3  12   6       18.85       19.24      0.17 o 
  -2  12   6       37.80       40.27      0.32 o 
  -1  12   6       11.87       12.72      0.15 o 
   0  12   6       43.99       46.83      0.38 o 
   1  12   6       11.90       12.78      0.14 o 
   2  12   6       37.34       40.02      0.32 o 
   3  12   6       19.23       20.02      0.19 o 
   4  12   6        7.01        7.04      0.12 o 
  -3  13   6        2.60        2.75      0.05 o 
  -2  13   6       68.57       67.51      0.52 o 
  -1  13   6       47.15       45.39      0.40 o 
   0  13   6       61.21       76.15      0.73 o 
   1  13   6       47.31       45.82      0.39 o 
   2  13   6       68.11       67.82      0.51 o 
   3  13   6        2.73        2.94      0.08 o 
  -2  14   6       31.50       30.48      0.27 o 
  -1  14   6      134.18      123.11      1.12 o 
   0  14   6        4.75        3.53      0.10 o 
   1  14   6      134.44      123.81      1.09 o 
   2  14   6       31.05       29.78      0.29 o 
  -1  15   6       12.10       11.98      0.23 o 
   0  15   6       19.73       23.63      0.41 o 
   1  15   6       11.99       11.62      0.24 o 
   1   0   7       48.11       38.83      0.69 o 
   2   0   7       26.90       24.30      0.61 o 
   3   0   7       10.48        6.57      0.11 o 
   4   0   7      686.40      675.22      4.41 o 
   5   0   7        4.95        7.35      0.10 o 
   6   0   7       33.27       38.61      0.40 o 
   7   0   7        0.83        0.53      0.16 o 
  -7   1   7       28.05       28.32      0.96 o 
  -6   1   7        4.84        4.40      0.10 o 
  -5   1   7       40.74       44.26      0.42 o 
  -4   1   7      103.56       93.51      0.65 o 
  -3   1   7      246.74      236.77      2.06 o 
  -2   1   7       17.13       18.24      0.79 o 
  -1   1   7      104.09      110.72      1.75 o 
   0   1   7      152.55      161.11      2.16 o 
   1   1   7      103.34      111.13      1.82 o 
   2   1   7       16.49       18.09      0.81 o 
   3   1   7      246.68      237.47      2.15 o 
   4   1   7      102.54       93.38      0.65 o 
   5   1   7       40.32       43.82      0.41 o 
   6   1   7        4.78        4.50      0.10 o 
   7   1   7       27.82       27.58      0.96 o 
  -6   2   7       31.84       27.80      0.33 o 
  -5   2   7      155.47      158.39      1.40 o 
  -4   2   7      217.20      221.14      1.41 o 
  -3   2   7      169.09      165.45      1.29 o 
  -2   2   7      122.67      126.12      2.07 o 
  -1   2   7      150.32      137.97      2.16 o 
   0   2   7      526.90      517.33      6.71 o 
   1   2   7      149.60      137.57      2.23 o 
   2   2   7      123.90      129.20      2.11 o 
   3   2   7      167.49      163.82      1.24 o 
   4   2   7      217.13      221.78      1.49 o 
   5   2   7      156.78      160.73      1.35 o 
   6   2   7       32.22       28.77      0.34 o 
  -6   3   7       42.74       42.64      0.50 o 
  -5   3   7      216.87      227.83      1.90 o 
  -4   3   7        9.58        7.56      0.08 o 
  -3   3   7      304.64      302.25      2.03 o 
  -2   3   7       22.46       22.18      0.39 o 
  -1   3   7      175.43      176.59      2.76 o 
   0   3   7      549.57      591.77      7.81 o 
   1   3   7      175.62      178.71      3.14 o 
   2   3   7       22.30       22.22      0.39 o 
   3   3   7      305.11      305.60      2.11 o 
   4   3   7        9.41        7.75      0.09 o 
   5   3   7      215.66      226.24      2.09 o 
   6   3   7       42.31       42.32      0.54 o 
  -6   4   7        5.99        6.55      0.12 o 
  -5   4   7      143.01      157.53      1.34 o 
  -4   4   7       12.21       12.07      0.17 o 
  -3   4   7       25.66       22.24      0.18 o 
  -2   4   7      212.59      221.23      2.48 o 
  -1   4   7      146.21      144.76      2.40 o 
   0   4   7       30.97       26.14      0.77 o 
   1   4   7      147.12      144.48      2.51 o 
   2   4   7      212.60      220.28      2.56 o 
   3   4   7       25.36       21.96      0.19 o 
   4   4   7       12.39       12.35      0.18 o 
   5   4   7      142.51      156.75      1.57 o 
   6   4   7        6.15        6.96      0.14 o 
  -6   5   7       11.53       13.06      0.19 o 
  -5   5   7       23.82       24.10      0.25 o 
  -4   5   7      457.20      454.22      2.91 o 
  -3   5   7       21.89       19.29      0.17 o 
  -2   5   7      158.48      162.23      1.15 o 
  -1   5   7       48.28       49.67      0.90 o 
   0   5   7        0.37        0.84      0.11 o 
   1   5   7       48.92       49.26      1.00 o 
   2   5   7      159.58      163.64      1.30 o 
   3   5   7       21.96       19.85      0.18 o 
   4   5   7      456.64      459.18      3.42 o 
   5   5   7       23.89       24.25      0.28 o 
   6   5   7       11.15       12.38      0.22 o 
  -6   6   7        9.08        9.50      0.16 o 
  -5   6   7       25.18       24.23      0.25 o 
  -4   6   7       49.89       44.81      0.33 o 
  -3   6   7       79.56       84.32      0.58 o 
  -2   6   7       56.27       58.58      0.41 o 
  -1   6   7        2.03        2.97      0.10 o 
   0   6   7       72.81       76.55      1.76 o 
   1   6   7        2.06        3.09      0.12 o 
   2   6   7       57.18       60.02      0.43 o 
   3   6   7       80.63       85.98      0.65 o 
   4   6   7       49.14       44.26      0.35 o 
   5   6   7       25.07       23.87      0.28 o 
   6   6   7        9.06        9.50      0.22 o 
  -6   7   7        1.34        1.61      0.06 o 
  -5   7   7       10.04        8.47      0.11 o 
  -4   7   7       58.59       56.27      0.43 o 
  -3   7   7       67.17       74.38      0.52 o 
  -2   7   7       54.91       41.90      0.33 o 
  -1   7   7      177.99      165.57      1.16 o 
   0   7   7      304.57      309.30      2.04 o 
   1   7   7      177.36      163.16      1.10 o 
   2   7   7       54.66       41.85      0.32 o 
   3   7   7       67.79       75.74      0.54 o 
   4   7   7       58.18       56.21      0.49 o 
   5   7   7       10.04        8.72      0.21 o 
   6   7   7        1.26        1.41      0.13 o 
  -5   8   7       11.52       11.93      0.14 o 
  -4   8   7       18.99       16.79      0.15 o 
  -3   8   7       94.20       93.49      0.63 o 
  -2   8   7       30.02       32.13      0.26 o 
  -1   8   7       79.04       72.22      0.53 o 
   0   8   7       55.99       60.13      0.42 o 
   1   8   7       79.67       72.85      0.51 o 
   2   8   7       29.79       31.77      0.27 o 
   3   8   7       94.32       92.85      0.65 o 
   4   8   7       18.35       16.36      0.17 o 
   5   8   7       11.45       11.72      0.16 o 
  -5   9   7        0.88        1.22      0.06 o 
  -4   9   7        5.90        5.79      0.08 o 
  -3   9   7       62.02       61.55      0.45 o 
  -2   9   7        3.70        3.42      0.09 o 
  -1   9   7      120.87      119.57      0.84 o 
   0   9   7       58.33       42.62      0.34 o 
   1   9   7      121.22      118.83      0.85 o 
   2   9   7        3.46        3.37      0.08 o 
   3   9   7       61.72       61.26      0.46 o 
   4   9   7        5.87        5.92      0.09 o 
   5   9   7        0.91        1.24      0.05 o 
  -5  10   7        2.01        2.09      0.06 o 
  -4  10   7       28.97       30.09      0.24 o 
  -3  10   7       40.92       36.27      0.28 o 
  -2  10   7       58.44       69.08      0.50 o 
  -1  10   7      140.55      128.92      0.97 o 
   0  10   7        6.64       13.57      0.15 o 
   1  10   7      141.08      128.64      0.92 o 
   2  10   7       57.60       67.40      0.51 o 
   3  10   7       40.57       36.42      0.31 o 
   4  10   7       28.63       29.65      0.25 o 
   5  10   7        2.00        1.91      0.05 o 
  -4  11   7       12.64       11.29      0.12 o 
  -3  11   7       44.50       39.36      0.31 o 
  -2  11   7        2.07        2.58      0.06 o 
  -1  11   7      110.20       95.09      0.73 o 
   0  11   7       10.18        7.24      0.11 o 
   1  11   7      110.93       95.86      0.68 o 
   2  11   7        2.04        2.38      0.06 o 
   3  11   7       44.59       39.25      0.33 o 
   4  11   7       12.69       11.28      0.14 o 
  -4  12   7       26.99       21.42      0.29 o 
  -3  12   7       22.82       23.01      0.20 o 
  -2  12   7        0.65        1.07      0.05 o 
  -1  12   7      159.79      170.08      1.34 o 
   0  12   7       83.55       88.72      0.80 o 
   1  12   7      160.87      171.35      1.30 o 
   2  12   7        0.62        1.07      0.05 o 
   3  12   7       22.58       22.86      0.22 o 
   4  12   7       26.90       21.25      0.33 o 
  -3  13   7        4.21        3.16      0.05 o 
  -2  13   7       11.74       10.61      0.11 o 
  -1  13   7        2.60        4.06      0.08 o 
   0  13   7       94.32       90.81      1.05 o 
   1  13   7        2.71        4.17      0.08 o 
   2  13   7       11.67       10.68      0.11 o 
   3  13   7        4.08        3.10      0.07 o 
  -2  14   7       16.25       18.35      0.22 o 
  -1  14   7       29.10       31.66      0.43 o 
   0  14   7        4.62        6.10      0.12 o 
   1  14   7       28.83       32.31      0.35 o 
   2  14   7       16.44       18.75      0.25 o 
   0   0   8        2.72        2.33      0.25 o 
   1   0   8      113.23      139.01      2.22 o 
   2   0   8        0.80        0.44      0.14 o 
   3   0   8       33.87       33.23      0.25 o 
   4   0   8      130.30      126.25      0.87 o 
   5   0   8       55.01       59.08      0.52 o 
   6   0   8        2.99        5.08      0.08 o 
  -6   1   8        7.17        7.46      0.11 o 
  -5   1   8      126.37      124.95      1.09 o 
  -4   1   8      258.31      250.87      1.68 o 
  -3   1   8       44.51       47.77      0.37 o 
  -2   1   8       43.33       48.63      0.62 o 
  -1   1   8      720.47      771.83     12.63 o 
   0   1   8       39.80       39.06      0.59 o 
   1   1   8      720.34      767.39     12.79 o 
   2   1   8       43.77       49.01      0.59 o 
   3   1   8       45.18       48.52      0.36 o 
   4   1   8      256.38      248.94      1.70 o 
   5   1   8      126.70      123.80      1.06 o 
   6   1   8        7.17        7.57      0.17 o 
  -6   2   8       32.89       29.62      0.34 o 
  -5   2   8       30.17       28.77      0.28 o 
  -4   2   8       12.24       12.21      0.24 o 
  -3   2   8      199.22      206.83      1.34 o 
  -2   2   8      113.39      118.41      1.36 o 
  -1   2   8       22.02       25.24      0.90 o 
   0   2   8      357.02      336.43      4.38 o 
   1   2   8       21.68       25.39      0.93 o 
   2   2   8      111.01      115.39      1.28 o 
   3   2   8      200.41      209.98      1.36 o 
   4   2   8       12.15       12.43      0.15 o 
   5   2   8       29.82       28.76      0.37 o 
   6   2   8       32.95       29.54      0.37 o 
  -6   3   8        3.40        2.95      0.08 o 
  -5   3   8      182.31      182.24      1.48 o 
  -4   3   8      189.23      189.35      1.25 o 
  -3   3   8       55.97       51.97      0.43 o 
  -2   3   8      152.13      143.33      1.14 o 
  -1   3   8      367.46      381.85      5.48 o 
   0   3   8       15.65        8.69      0.35 o 
   1   3   8      368.81      392.35      5.81 o 
   2   3   8      151.88      143.93      1.28 o 
   3   3   8       56.19       51.55      0.40 o 
   4   3   8      190.34      189.48      1.36 o 
   5   3   8      181.81      181.30      1.68 o 
   6   3   8        3.43        2.84      0.14 o 
  -6   4   8       28.81       27.29      0.32 o 
  -5   4   8       10.31        9.63      0.13 o 
  -4   4   8       27.58       29.80      0.24 o 
  -3   4   8       76.53       79.36      0.55 o 
  -2   4   8      324.33      305.62      1.88 o 
  -1   4   8      441.21      420.66      5.36 o 
   0   4   8        3.92        3.86      0.20 o 
   1   4   8      441.65      421.23      5.62 o 
   2   4   8      323.31      306.29      1.95 o 
   3   4   8       76.47       79.69      0.58 o 
   4   4   8       27.70       30.18      0.31 o 
   5   4   8       10.10        9.54      0.15 o 
   6   4   8       28.88       27.81      0.39 o 
  -6   5   8        7.57        8.51      0.14 o 
  -5   5   8       69.50       67.97      0.61 o 
  -4   5   8      181.82      183.13      1.26 o 
  -3   5   8      198.75      200.64      1.34 o 
  -2   5   8       20.05       15.39      0.19 o 
  -1   5   8       91.12       78.37      0.57 o 
   0   5   8       15.75       23.02      0.29 o 
   1   5   8       91.86       79.26      0.61 o 
   2   5   8       20.33       15.79      0.24 o 
   3   5   8      200.28      201.26      1.39 o 
   4   5   8      182.05      183.80      1.35 o 
   5   5   8       69.64       68.64      0.66 o 
   6   5   8        7.62        8.69      0.19 o 
  -6   6   8        0.59        0.32      0.05 o 
  -5   6   8       36.53       34.68      0.33 o 
  -4   6   8       42.72       43.25      0.32 o 
  -3   6   8       16.14       14.11      0.13 o 
  -2   6   8      146.74      142.92      0.97 o 
  -1   6   8      202.09      205.65      1.38 o 
   0   6   8       24.24       22.78      0.20 o 
   1   6   8      202.78      202.77      1.35 o 
   2   6   8      147.34      143.71      1.03 o 
   3   6   8       16.10       13.83      0.14 o 
   4   6   8       42.93       43.55      0.37 o 
   5   6   8       36.33       34.68      0.37 o 
   6   6   8        0.55        0.21      0.06 o 
  -5   7   8        3.66        5.99      0.09 o 
  -4   7   8       31.78       26.71      0.21 o 
  -3   7   8       75.44       77.75      0.53 o 
  -2   7   8        9.29        8.90      0.11 o 
  -1   7   8       56.43       47.20      0.36 o 
   0   7   8      172.51      150.21      1.02 o 
   1   7   8       56.64       47.06      0.38 o 
   2   7   8        9.30        8.81      0.12 o 
   3   7   8       75.73       77.68      0.56 o 
   4   7   8       31.67       26.67      0.25 o 
   5   7   8        3.79        5.97      0.12 o 
  -5   8   8       26.35       24.75      0.25 o 
  -4   8   8       42.69       41.01      0.32 o 
  -3   8   8       11.16       11.64      0.12 o 
  -2   8   8       80.34       85.33      0.62 o 
  -1   8   8      313.93      326.38      2.26 o 
   0   8   8      111.13      115.81      0.83 o 
   1   8   8      315.33      323.52      2.22 o 
   2   8   8       80.56       84.36      0.62 o 
   3   8   8       11.10       11.54      0.13 o 
   4   8   8       43.00       40.99      0.34 o 
   5   8   8       26.67       24.52      0.26 o 
  -5   9   8        5.41        3.85      0.10 o 
  -4   9   8        4.86        4.47      0.08 o 
  -3   9   8       13.09       14.83      0.14 o 
  -2   9   8       24.06       23.51      0.21 o 
  -1   9   8      386.47      401.00      2.78 o 
   0   9   8      237.90      214.86      1.51 o 
   1   9   8      386.64      396.05      2.67 o 
   2   9   8       23.91       23.05      0.21 o 
   3   9   8       13.10       14.74      0.15 o 
   4   9   8        4.93        4.57      0.07 o 
   5   9   8        5.49        3.73      0.08 o 
  -4  10   8        0.16        0.12      0.04 o 
  -3  10   8        0.19       -0.03      0.03 o 
  -2  10   8        2.14        1.15      0.05 o 
  -1  10   8       54.18       58.45      0.48 o 
   0  10   8      308.18      323.56      2.46 o 
   1  10   8       53.80       58.15      0.44 o 
   2  10   8        2.15        1.24      0.05 o 
   3  10   8        0.22       -0.03      0.03 o 
   4  10   8        0.17        0.14      0.03 o 
  -4  11   8        2.75        2.74      0.06 o 
  -3  11   8       27.17       26.25      0.22 o 
  -2  11   8       28.38       29.10      0.23 o 
  -1  11   8       33.97       43.26      0.36 o 
   0  11   8       33.78       32.60      0.30 o 
   1  11   8       33.88       42.42      0.34 o 
   2  11   8       27.96       28.82      0.24 o 
   3  11   8       27.34       26.05      0.24 o 
   4  11   8        2.76        2.84      0.08 o 
  -3  12   8       15.41       13.33      0.13 o 
  -2  12   8       11.77       13.63      0.13 o 
  -1  12   8       11.83       10.19      0.13 o 
   0  12   8        2.06        3.41      0.09 o 
   1  12   8       11.75        9.74      0.13 o 
   2  12   8       11.59       13.53      0.16 o 
   3  12   8       15.51       13.45      0.14 o 
  -2  13   8        9.19       10.27      0.11 o 
  -1  13   8       11.87        8.45      0.11 o 
   0  13   8       14.01       11.79      0.19 o 
   1  13   8       11.88        8.56      0.12 o 
   2  13   8        8.90       10.08      0.13 o 
  -1  14   8       32.46       32.65      0.42 o 
   0  14   8       13.78       16.65      0.24 o 
   1  14   8       32.85       32.36      0.57 o 
   1   0   9      237.34      240.57      3.67 o 
   2   0   9       85.21       87.55      0.58 o 
   3   0   9      253.02      238.29      1.66 o 
   4   0   9       59.96       61.17      0.50 o 
   5   0   9       36.83       32.14      0.30 o 
   6   0   9       36.72       35.06      0.45 o 
  -6   1   9       25.45       26.68      0.35 o 
  -5   1   9       16.90       16.53      0.18 o 
  -4   1   9      175.55      176.80      1.20 o 
  -3   1   9       29.34       30.29      0.24 o 
  -2   1   9      125.75      119.58      0.78 o 
  -1   1   9       44.72       42.75      0.64 o 
   0   1   9      759.02      769.97     10.44 o 
   1   1   9       44.11       42.61      0.65 o 
   2   1   9      126.34      119.32      0.77 o 
   3   1   9       29.53       30.67      0.24 o 
   4   1   9      174.59      175.72      1.27 o 
   5   1   9       16.87       16.70      0.20 o 
   6   1   9       25.51       26.93      0.36 o 
  -6   2   9        0.43        0.39      0.05 o 
  -5   2   9       29.60       28.22      0.28 o 
  -4   2   9       73.77       81.21      0.58 o 
  -3   2   9       63.95       69.47      0.53 o 
  -2   2   9      108.62      104.20      0.70 o 
  -1   2   9      293.58      286.82      2.69 o 
   0   2   9       25.89       28.11      0.77 o 
   1   2   9      294.44      289.25      2.84 o 
   2   2   9      109.35      105.21      0.71 o 
   3   2   9       64.51       68.83      0.50 o 
   4   2   9       74.10       80.80      0.66 o 
   5   2   9       29.31       28.49      0.31 o 
   6   2   9        0.48        0.37      0.08 o 
  -6   3   9       35.56       39.02      0.52 o 
  -5   3   9       23.69       24.46      0.25 o 
  -4   3   9       89.15       86.49      0.63 o 
  -3   3   9      113.88      112.76      0.77 o 
  -2   3   9       83.03       85.13      0.55 o 
  -1   3   9      226.15      220.84      1.55 o 
   0   3   9       10.04        9.64      0.15 o 
   1   3   9      224.32      219.59      1.67 o 
   2   3   9       83.07       84.71      0.57 o 
   3   3   9      113.15      110.19      0.75 o 
   4   3   9       88.49       84.96      0.65 o 
   5   3   9       23.24       23.91      0.27 o 
   6   3   9       35.41       39.27      0.55 o 
  -6   4   9       20.08       18.58      0.25 o 
  -5   4   9       47.18       51.10      0.43 o 
  -4   4   9        7.70        7.16      0.09 o 
  -3   4   9      144.34      132.02      0.88 o 
  -2   4   9        4.13        5.47      0.08 o 
  -1   4   9       38.44       40.03      0.30 o 
   0   4   9       80.57       91.26      0.97 o 
   1   4   9       37.83       39.33      0.30 o 
   2   4   9        4.25        5.79      0.09 o 
   3   4   9      143.42      130.30      0.89 o 
   4   4   9        7.62        7.08      0.10 o 
   5   4   9       47.43       50.93      0.54 o 
   6   4   9       19.91       18.93      0.51 o 
  -6   5   9       31.87       28.44      0.67 o 
  -5   5   9      111.09      116.53      1.06 o 
  -4   5   9       41.48       44.36      0.34 o 
  -3   5   9       10.31       10.55      0.12 o 
  -2   5   9       28.99       28.25      0.23 o 
  -1   5   9       47.67       46.68      0.36 o 
   0   5   9        0.41        0.79      0.05 o 
   1   5   9       47.94       46.78      0.40 o 
   2   5   9       28.87       27.92      0.24 o 
   3   5   9       10.31       10.60      0.12 o 
   4   5   9       41.25       44.80      0.38 o 
   5   5   9      110.46      117.10      1.15 o 
   6   5   9       31.22       26.40      0.86 o 
  -5   6   9       85.58       87.56      0.81 o 
  -4   6   9        2.19        1.75      0.05 o 
  -3   6   9       79.39       85.91      0.59 o 
  -2   6   9       34.25       29.68      0.27 o 
  -1   6   9       89.62       87.12      0.61 o 
   0   6   9      549.72      531.45      3.42 o 
   1   6   9       90.50       87.78      0.65 o 
   2   6   9       33.67       29.13      0.29 o 
   3   6   9       80.34       86.36      0.64 o 
   4   6   9        2.07        1.58      0.05 o 
   5   6   9       86.51       88.86      0.87 o 
  -5   7   9       23.75       23.04      0.28 o 
  -4   7   9      119.29      115.53      0.81 o 
  -3   7   9       69.06       69.26      0.49 o 
  -2   7   9      434.16      426.93      2.83 o 
  -1   7   9      114.03      116.27      0.82 o 
   0   7   9      281.77      282.47      1.97 o 
   1   7   9      113.31      114.21      0.85 o 
   2   7   9      432.47      422.82      2.93 o 
   3   7   9       68.61       68.26      0.52 o 
   4   7   9      118.52      114.63      0.84 o 
   5   7   9       23.56       22.69      0.24 o 
  -5   8   9        4.71        3.47      0.15 o 
  -4   8   9       28.20       27.87      0.24 o 
  -3   8   9        0.75        0.43      0.04 o 
  -2   8   9       15.99       18.78      0.22 o 
  -1   8   9       35.10       32.49      0.34 o 
   0   8   9        0.25       -0.05      0.05 o 
   1   8   9       34.58       31.73      0.28 o 
   2   8   9       15.60       18.35      0.19 o 
   3   8   9        0.68        0.29      0.05 o 
   4   8   9       28.65       28.20      0.24 o 
   5   8   9        4.74        3.47      0.08 o 
  -4   9   9       17.04       18.89      0.18 o 
  -3   9   9       42.95       43.28      0.34 o 
  -2   9   9       34.74       34.59      0.27 o 
  -1   9   9      147.42      132.55      0.97 o 
   0   9   9       88.82       74.90      0.57 o 
   1   9   9      147.03      131.17      1.00 o 
   2   9   9       34.13       33.85      0.28 o 
   3   9   9       42.92       42.90      0.36 o 
   4   9   9       16.83       18.83      0.18 o 
  -4  10   9       22.77       24.05      0.23 o 
  -3  10   9        1.03        0.95      0.04 o 
  -2  10   9        9.35        9.37      0.11 o 
  -1  10   9       21.39       15.38      0.17 o 
   0  10   9        7.42       12.87      0.18 o 
   1  10   9       21.49       15.40      0.17 o 
   2  10   9        9.28        9.17      0.11 o 
   3  10   9        1.03        0.89      0.04 o 
   4  10   9       23.22       24.36      0.28 o 
  -3  11   9       14.28       14.76      0.14 o 
  -2  11   9        0.92        0.19      0.03 o 
  -1  11   9        7.82        8.59      0.11 o 
   0  11   9        1.99        3.02      0.08 o 
   1  11   9        7.81        8.84      0.12 o 
   2  11   9        0.91        0.22      0.04 o 
   3  11   9       14.30       14.53      0.15 o 
  -3  12   9        2.25        1.61      0.05 o 
  -2  12   9        5.30        5.91      0.08 o 
  -1  12   9       32.75       31.91      0.30 o 
   0  12   9       28.13       29.00      0.35 o 
   1  12   9       32.69       31.30      0.29 o 
   2  12   9        5.27        5.94      0.08 o 
   3  12   9        2.19        1.53      0.06 o 
  -2  13   9       11.14       10.91      0.22 o 
  -1  13   9       49.24       52.96      0.54 o 
   0  13   9        0.47        0.73      0.06 o 
   1  13   9       49.03       53.03      0.51 o 
   2  13   9       11.01       10.34      0.19 o 
   0   0  10      196.30      228.32      2.77 o 
   1   0  10        4.52        6.29      0.19 o 
   2   0  10       68.99       66.64      0.45 o 
   3   0  10       95.13       85.65      0.59 o 
   4   0  10       87.34       76.12      0.57 o 
   5   0  10       29.38       28.75      0.28 o 
   6   0  10       50.59       56.20      0.73 o 
  -6   1  10       33.70       32.13      0.47 o 
  -5   1  10       12.71       14.09      0.15 o 
  -4   1  10       77.20       76.00      0.58 o 
  -3   1  10       70.16       69.85      0.50 o 
  -2   1  10       37.05       38.96      0.29 o 
  -1   1  10       41.06       43.52      0.33 o 
   0   1  10        7.44        4.33      0.13 o 
   1   1  10       41.36       43.25      0.33 o 
   2   1  10       36.85       38.23      0.29 o 
   3   1  10       70.83       70.82      0.51 o 
   4   1  10       78.13       76.95      0.58 o 
   5   1  10       12.42       13.67      0.16 o 
   6   1  10       33.59       31.97      0.61 o 
  -6   2  10        5.23        6.02      0.23 o 
  -5   2  10       14.14       13.29      0.14 o 
  -4   2  10       15.59       17.52      0.16 o 
  -3   2  10       33.80       28.08      0.23 o 
  -2   2  10       33.77       36.86      0.37 o 
  -1   2  10       15.51       14.13      0.14 o 
   0   2  10        0.25        2.80      0.15 o 
   1   2  10       15.96       14.79      0.20 o 
   2   2  10       33.89       36.81      0.29 o 
   3   2  10       33.37       27.81      0.23 o 
   4   2  10       15.50       17.57      0.17 o 
   5   2  10       14.49       13.85      0.16 o 
   6   2  10        5.17        6.02      0.16 o 
  -6   3  10        4.36        4.50      0.18 o 
  -5   3  10        6.48        8.08      0.12 o 
  -4   3  10       13.16       12.58      0.13 o 
  -3   3  10       72.31       73.49      0.52 o 
  -2   3  10       13.17       15.94      0.21 o 
  -1   3  10       23.73       23.29      0.20 o 
   0   3  10      468.79      461.81      3.11 o 
   1   3  10       24.34       24.00      0.21 o 
   2   3  10       13.25       15.91      0.22 o 
   3   3  10       72.73       73.17      0.51 o 
   4   3  10       13.38       12.57      0.14 o 
   5   3  10        6.29        7.45      0.12 o 
   6   3  10        4.39        3.95      0.21 o 
  -5   4  10       16.42       17.56      0.19 o 
  -4   4  10        3.69        2.47      0.06 o 
  -3   4  10      166.90      177.06      1.16 o 
  -2   4  10      111.92      124.57      0.85 o 
  -1   4  10      140.48      144.28      0.98 o 
   0   4  10       10.21        8.81      0.11 o 
   1   4  10      140.58      144.77      1.22 o 
   2   4  10      111.80      123.14      0.87 o 
   3   4  10      166.69      174.92      1.16 o 
   4   4  10        3.65        2.30      0.06 o 
   5   4  10       16.42       17.44      0.20 o 
  -5   5  10        9.62        6.32      0.12 o 
  -4   5  10        4.91        5.84      0.08 o 
  -3   5  10       89.72       84.22      0.56 o 
  -2   5  10      118.29      130.95      0.88 o 
  -1   5  10      359.29      329.32      2.23 o 
   0   5  10        0.93        2.82      0.07 o 
   1   5  10      358.34      329.10      2.41 o 
   2   5  10      119.55      129.60      0.98 o 
   3   5  10       89.58       83.67      0.62 o 
   4   5  10        4.81        5.80      0.09 o 
   5   5  10        9.70        6.39      0.10 o 
  -5   6  10       18.05       14.81      0.27 o 
  -4   6  10       13.52       14.60      0.16 o 
  -3   6  10       17.58       14.58      0.14 o 
  -2   6  10       43.03       44.81      0.33 o 
  -1   6  10      477.52      459.52      2.99 o 
   0   6  10       18.63       18.30      0.18 o 
   1   6  10      478.25      456.47      3.22 o 
   2   6  10       42.85       44.24      0.40 o 
   3   6  10       17.38       14.39      0.18 o 
   4   6  10       13.46       14.18      0.13 o 
   5   6  10       18.17       14.86      0.20 o 
  -5   7  10       28.36       27.18      0.38 o 
  -4   7  10       38.66       36.77      0.31 o 
  -3   7  10       89.93       95.18      0.67 o 
  -2   7  10       41.50       41.29      0.31 o 
  -1   7  10       91.72       97.64      0.82 o 
   0   7  10       38.00       42.79      0.36 o 
   1   7  10       91.68       96.70      0.73 o 
   2   7  10       41.08       40.57      0.33 o 
   3   7  10       89.85       94.43      0.75 o 
   4   7  10       38.54       36.06      0.33 o 
   5   7  10       28.54       27.38      0.35 o 
  -4   8  10        2.37        1.26      0.05 o 
  -3   8  10       47.81       53.47      0.41 o 
  -2   8  10       47.12       46.09      0.34 o 
  -1   8  10       93.55       97.67      0.70 o 
   0   8  10       73.45       69.79      0.60 o 
   1   8  10       93.08       96.53      0.73 o 
   2   8  10       47.40       46.20      0.36 o 
   3   8  10       47.66       52.77      0.44 o 
   4   8  10        2.37        1.29      0.05 o 
  -4   9  10       32.80       31.21      0.33 o 
  -3   9  10       41.76       44.48      0.35 o 
  -2   9  10        7.92        7.03      0.09 o 
  -1   9  10       13.80       13.10      0.16 o 
   0   9  10       97.72      102.20      0.80 o 
   1   9  10       13.49       12.27      0.14 o 
   2   9  10        7.88        6.91      0.10 o 
   3   9  10       41.88       44.09      0.40 o 
   4   9  10       32.67       31.14      0.36 o 
  -4  10  10        4.26        4.12      0.16 o 
  -3  10  10       19.06       18.75      0.17 o 
  -2  10  10       10.02       11.45      0.11 o 
  -1  10  10       27.23       22.78      0.22 o 
   0  10  10       46.99       51.80      0.52 o 
   1  10  10       27.66       23.19      0.23 o 
   2  10  10        9.89       11.06      0.12 o 
   3  10  10       19.05       18.08      0.18 o 
   4  10  10        4.36        4.24      0.12 o 
  -3  11  10       28.43       28.35      0.29 o 
  -2  11  10       11.31       12.10      0.12 o 
  -1  11  10        4.12        4.42      0.09 o 
   0  11  10        1.70        1.51      0.07 o 
   1  11  10        4.05        4.28      0.10 o 
   2  11  10       11.00       11.75      0.12 o 
   3  11  10       28.80       28.73      0.29 o 
  -2  12  10        5.56        6.11      0.11 o 
  -1  12  10        0.64        1.46      0.06 o 
   0  12  10        0.04        0.33      0.04 o 
   1  12  10        0.67        1.35      0.05 o 
   2  12  10        5.52        6.19      0.12 o 
   0  13  10        1.29        2.14      0.10 o 
   1  13  10        3.02        2.99      0.21 o 
   1   0  11        4.22        5.42      0.11 o 
   2   0  11       40.82       48.72      0.38 o 
   3   0  11      176.79      183.05      1.22 o 
   4   0  11       20.93       23.43      0.20 o 
   5   0  11        0.05        0.15      0.03 o 
  -5   1  11       13.12       14.50      0.16 o 
  -4   1  11       17.15       19.20      0.17 o 
  -3   1  11       35.24       36.15      0.29 o 
  -2   1  11        3.20        3.30      0.07 o 
  -1   1  11        0.49        0.86      0.05 o 
   0   1  11       96.91      101.29      0.75 o 
   1   1  11        0.52        0.84      0.05 o 
   2   1  11        3.42        3.26      0.07 o 
   3   1  11       35.50       36.05      0.32 o 
   4   1  11       16.94       19.28      0.17 o 
   5   1  11       12.95       14.40      0.16 o 
  -5   2  11        6.19        3.60      0.07 o 
  -4   2  11       66.12       63.55      0.46 o 
  -3   2  11      163.68      159.52      1.05 o 
  -2   2  11      108.87      112.64      0.78 o 
  -1   2  11      108.30       94.76      0.74 o 
   0   2  11      126.07      120.38      0.88 o 
   1   2  11      109.15       95.96      0.73 o 
   2   2  11      108.90      111.57      0.79 o 
   3   2  11      162.60      158.11      1.06 o 
   4   2  11       65.33       62.30      0.47 o 
   5   2  11        6.25        3.71      0.07 o 
  -5   3  11       12.62       13.78      0.18 o 
  -4   3  11       35.29       34.88      0.28 o 
  -3   3  11       13.24       10.65      0.12 o 
  -2   3  11      454.61      458.96      3.03 o 
  -1   3  11      134.50      125.11      0.92 o 
   0   3  11        0.54        1.61      0.05 o 
   1   3  11      134.59      124.10      0.91 o 
   2   3  11      455.27      455.08      3.06 o 
   3   3  11       12.82       10.03      0.11 o 
   4   3  11       35.06       34.36      0.27 o 
   5   3  11       12.55       13.47      0.17 o 
  -5   4  11       18.62       20.22      0.25 o 
  -4   4  11        0.34        0.46      0.03 o 
  -3   4  11       54.89       56.94      0.42 o 
  -2   4  11       56.81       55.49      0.48 o 
  -1   4  11      143.87      155.52      1.12 o 
   0   4  11      385.16      400.17      2.82 o 
   1   4  11      144.08      154.94      1.19 o 
   2   4  11       57.18       54.47      0.42 o 
   3   4  11       55.10       56.79      0.44 o 
   4   4  11        0.31        0.41      0.03 o 
   5   4  11       18.70       20.12      0.21 o 
  -5   5  11       11.57       13.48      0.19 o 
  -4   5  11        9.89        9.60      0.11 o 
  -3   5  11        0.28        0.41      0.04 o 
  -2   5  11      332.01      313.44      2.20 o 
  -1   5  11       19.70       19.91      0.19 o 
   0   5  11        3.40        4.17      0.08 o 
   1   5  11       20.33       21.00      0.21 o 
   2   5  11      331.71      308.90      2.31 o 
   3   5  11        0.30        0.28      0.05 o 
   4   5  11        9.89        9.44      0.11 o 
   5   5  11       11.20       12.70      0.22 o 
  -5   6  11       15.44       16.65      0.27 o 
  -4   6  11       15.22       14.72      0.14 o 
  -3   6  11       45.85       48.66      0.37 o 
  -2   6  11        9.96        8.19      0.12 o 
  -1   6  11       35.83       36.88      0.29 o 
   0   6  11       14.95       13.44      0.15 o 
   1   6  11       35.65       36.41      0.31 o 
   2   6  11        9.97        8.07      0.11 o 
   3   6  11       45.62       47.81      0.40 o 
   4   6  11       15.40       14.57      0.16 o 
   5   6  11       15.88       16.66      0.38 o 
  -4   7  11        6.79        6.51      0.09 o 
  -3   7  11        5.69        5.92      0.10 o 
  -2   7  11        1.00        0.85      0.05 o 
  -1   7  11       44.28       42.56      0.34 o 
   0   7  11        1.01        0.68      0.05 o 
   1   7  11       45.18       43.01      0.35 o 
   2   7  11        1.09        0.94      0.06 o 
   3   7  11        5.60        5.61      0.09 o 
   4   7  11        6.68        6.27      0.10 o 
  -4   8  11       10.77       11.37      0.13 o 
  -3   8  11        0.63        0.86      0.05 o 
  -2   8  11       56.27       56.77      0.41 o 
  -1   8  11       18.52       20.65      0.20 o 
   0   8  11        3.44        3.79      0.08 o 
   1   8  11       18.46       20.29      0.19 o 
   2   8  11       55.69       55.19      0.45 o 
   3   8  11        0.60        0.61      0.04 o 
   4   8  11       11.00       11.72      0.15 o 
  -4   9  11        2.10        1.07      0.11 o 
  -3   9  11        1.91        1.06      0.04 o 
  -2   9  11        8.32        7.98      0.09 o 
  -1   9  11       57.98       57.49      0.45 o 
   0   9  11       55.35       64.19      0.68 o 
   1   9  11       58.02       57.18      0.50 o 
   2   9  11        8.52        7.99      0.10 o 
   3   9  11        2.00        1.06      0.05 o 
  -3  10  11       19.85       23.31      0.24 o 
  -2  10  11       41.74       43.01      0.35 o 
  -1  10  11        7.02        6.66      0.09 o 
   0  10  11        4.07        2.49      0.09 o 
   1  10  11        6.91        6.37      0.10 o 
   2  10  11       42.04       42.72      0.33 o 
   3  10  11       19.94       23.30      0.27 o 
  -2  11  11       11.13        7.38      0.10 o 
  -1  11  11       21.09       23.20      0.23 o 
   0  11  11       21.70       27.50      0.45 o 
   1  11  11       21.07       22.97      0.24 o 
   2  11  11       11.15        7.24      0.12 o 
  -1  12  11        5.78        7.20      0.17 o 
   0  12  11        1.74        1.78      0.10 o 
   1  12  11        5.83        7.12      0.22 o 
   0   0  12       87.66       92.57      1.06 o 
   1   0  12       29.36       38.41      0.34 o 
   2   0  12      362.54      353.02      2.40 o 
   3   0  12        0.11        0.23      0.04 o 
   4   0  12        2.45        2.39      0.05 o 
   5   0  12       34.86       40.08      0.47 o 
  -5   1  12       16.53       13.47      0.20 o 
  -4   1  12       35.46       32.91      0.28 o 
  -3   1  12       45.78       49.92      0.38 o 
  -2   1  12       32.76       29.45      0.25 o 
  -1   1  12       55.75       62.97      0.51 o 
   0   1  12       92.00       71.06      0.59 o 
   1   1  12       55.11       62.63      0.52 o 
   2   1  12       32.97       29.73      0.25 o 
   3   1  12       46.31       49.86      0.37 o 
   4   1  12       35.50       32.90      0.27 o 
   5   1  12       16.32       13.13      0.20 o 
  -5   2  12       13.86       15.50      0.23 o 
  -4   2  12       12.45       14.08      0.13 o 
  -3   2  12       63.48       72.35      0.53 o 
  -2   2  12      220.59      221.08      1.48 o 
  -1   2  12       46.88       49.49      0.43 o 
   0   2  12      107.17       98.26      0.77 o 
   1   2  12       46.52       48.75      0.42 o 
   2   2  12      219.99      219.68      1.50 o 
   3   2  12       63.12       71.93      0.52 o 
   4   2  12       12.29       13.78      0.14 o 
   5   2  12       13.85       15.04      0.26 o 
  -5   3  12        0.28        0.24      0.04 o 
  -4   3  12       22.60       20.35      0.18 o 
  -3   3  12       33.12       30.94      0.25 o 
  -2   3  12        0.49        0.93      0.06 o 
  -1   3  12       43.12       44.79      0.43 o 
   0   3  12      183.18      192.58      1.42 o 
   1   3  12       42.48       44.21      0.39 o 
   2   3  12        0.54        0.98      0.07 o 
   3   3  12       33.18       30.25      0.26 o 
   4   3  12       22.52       19.97      0.24 o 
   5   3  12        0.24        0.21      0.05 o 
  -5   4  12       12.98       12.93      0.27 o 
  -4   4  12        0.23        0.22      0.03 o 
  -3   4  12        7.44        8.23      0.11 o 
  -2   4  12       60.29       59.31      0.43 o 
  -1   4  12       14.09       13.43      0.15 o 
   0   4  12        2.77        3.73      0.08 o 
   1   4  12       13.94       13.58      0.16 o 
   2   4  12       60.45       58.84      0.48 o 
   3   4  12        7.49        8.35      0.12 o 
   4   4  12        0.21        0.18      0.04 o 
   5   4  12       13.17       13.08      0.25 o 
  -4   5  12       17.13       18.16      0.19 o 
  -3   5  12       28.96       27.21      0.23 o 
  -2   5  12       80.10       89.61      0.62 o 
  -1   5  12        0.24        0.43      0.05 o 
   0   5  12      127.52      140.98      1.12 o 
   1   5  12        0.24        0.48      0.05 o 
   2   5  12       79.17       87.74      0.68 o 
   3   5  12       29.04       26.72      0.25 o 
   4   5  12       16.79       17.80      0.18 o 
  -4   6  12        9.46        9.75      0.11 o 
  -3   6  12       20.78       22.71      0.20 o 
  -2   6  12       11.61       11.15      0.12 o 
  -1   6  12       38.39       44.04      0.37 o 
   0   6  12        2.73        4.42      0.09 o 
   1   6  12       38.66       43.84      0.36 o 
   2   6  12       11.41       10.71      0.13 o 
   3   6  12       20.81       22.62      0.22 o 
   4   6  12        9.26        9.71      0.14 o 
  -4   7  12       13.18       14.80      0.19 o 
  -3   7  12        3.92        2.83      0.06 o 
  -2   7  12       42.35       48.14      0.37 o 
  -1   7  12       34.84       38.20      0.33 o 
   0   7  12        2.12        1.22      0.06 o 
   1   7  12       34.67       37.66      0.37 o 
   2   7  12       42.80       47.74      0.40 o 
   3   7  12        3.97        2.83      0.06 o 
   4   7  12       13.04       14.37      0.25 o 
  -3   8  12       13.64       12.24      0.12 o 
  -2   8  12       44.45       44.39      0.34 o 
  -1   8  12        0.01        0.15      0.05 o 
   0   8  12        3.18        2.77      0.09 o 
   1   8  12        0.02        0.19      0.04 o 
   2   8  12       44.34       43.91      0.35 o 
   3   8  12       13.58       11.70      0.13 o 
  -3   9  12       16.87       19.17      0.21 o 
  -2   9  12       30.43       26.16      0.23 o 
  -1   9  12       25.02       26.63      0.25 o 
   0   9  12       46.53       40.85      0.50 o 
   1   9  12       25.35       26.47      0.27 o 
   2   9  12       30.26       25.65      0.22 o 
   3   9  12       16.80       18.66      0.28 o 
  -2  10  12        4.99        4.87      0.09 o 
  -1  10  12       10.21        9.83      0.13 o 
   0  10  12        0.05        0.01      0.05 o 
   1  10  12       10.26        9.67      0.13 o 
   2  10  12        4.93        4.78      0.09 o 
  -1  11  12        0.47        0.82      0.08 o 
   0  11  12       25.96       22.86      0.38 o 
   1  11  12        0.45        0.79      0.07 o 
   1   0  13       12.78        9.85      0.14 o 
   2   0  13        0.04        0.08      0.05 o 
   3   0  13       22.63       19.13      0.19 o 
   4   0  13       22.74       19.67      0.19 o 
  -4   1  13        9.34        9.08      0.11 o 
  -3   1  13      153.09      150.44      1.14 o 
  -2   1  13       91.30       99.53      0.70 o 
  -1   1  13      153.84      135.92      1.04 o 
   0   1  13      100.71      102.07      0.82 o 
   1   1  13      154.01      137.30      1.12 o 
   2   1  13       91.08       98.38      0.72 o 
   3   1  13      152.75      149.95      1.11 o 
   4   1  13        9.57        9.28      0.12 o 
  -4   2  13        9.24        9.91      0.12 o 
  -3   2  13       68.62       69.79      0.55 o 
  -2   2  13       30.53       31.83      0.26 o 
  -1   2  13       12.60       15.08      0.17 o 
   0   2  13       91.48       92.06      0.72 o 
   1   2  13       12.51       15.01      0.17 o 
   2   2  13       30.79       31.96      0.27 o 
   3   2  13       68.96       69.35      0.55 o 
   4   2  13        9.11        9.69      0.14 o 
  -4   3  13       20.93       18.41      0.19 o 
  -3   3  13       26.73       26.98      0.23 o 
  -2   3  13       10.12       11.01      0.12 o 
  -1   3  13       49.80       52.28      0.45 o 
   0   3  13        7.47        4.32      0.08 o 
   1   3  13       50.43       52.43      0.47 o 
   2   3  13       10.01       10.74      0.13 o 
   3   3  13       26.58       26.82      0.25 o 
   4   3  13       20.89       18.09      0.26 o 
  -4   4  13        3.81        4.41      0.07 o 
  -3   4  13       19.30       20.58      0.19 o 
  -2   4  13        0.28        0.20      0.04 o 
  -1   4  13       45.73       48.07      0.42 o 
   0   4  13        0.28        0.85      0.06 o 
   1   4  13       45.83       46.98      0.42 o 
   2   4  13        0.30        0.24      0.05 o 
   3   4  13       19.46       20.77      0.20 o 
   4   4  13        3.95        4.63      0.08 o 
  -4   5  13        3.58        3.70      0.07 o 
  -3   5  13        8.30       11.24      0.12 o 
  -2   5  13       15.53       17.37      0.16 o 
  -1   5  13       13.54       12.71      0.15 o 
   0   5  13       11.53       11.62      0.15 o 
   1   5  13       13.28       12.39      0.15 o 
   2   5  13       15.48       16.95      0.18 o 
   3   5  13        8.41       11.14      0.12 o 
   4   5  13        3.53        3.89      0.10 o 
  -3   6  13        0.79        0.30      0.03 o 
  -2   6  13        2.14        2.69      0.05 o 
  -1   6  13       29.82       29.05      0.28 o 
   0   6  13        0.02        0.02      0.05 o 
   1   6  13       29.93       29.43      0.27 o 
   2   6  13        2.18        2.68      0.07 o 
   3   6  13        0.79        0.40      0.04 o 
  -3   7  13        1.15        0.82      0.04 o 
  -2   7  13        0.47        0.45      0.03 o 
  -1   7  13       17.58       16.13      0.18 o 
   0   7  13        0.63        1.60      0.08 o 
   1   7  13       17.13       15.36      0.18 o 
   2   7  13        0.44        0.49      0.03 o 
   3   7  13        1.21        0.89      0.03 o 
  -3   8  13        5.38        6.95      0.32 o 
  -2   8  13       23.68       23.92      0.20 o 
  -1   8  13       11.20        9.98      0.13 o 
   0   8  13       20.94       24.37      0.31 o 
   1   8  13       11.12        9.73      0.16 o 
   2   8  13       23.86       24.03      0.22 o 
  -2   9  13        7.44        6.93      0.16 o 
  -1   9  13        6.63        5.35      0.16 o 
   0   9  13        0.93        1.25      0.08 o 
   1   9  13        6.63        5.33      0.09 o 
   2   9  13        7.32        6.76      0.14 o 
  -1  10  13        9.65        8.44      0.43 o 
   0  10  13       25.94       24.08      0.51 o 
   0   0  14      180.36      181.33      2.20 o 
   1   0  14        0.20        1.14      0.06 o 
   2   0  14        9.28        7.38      0.10 o 
   3   0  14        3.07        3.41      0.07 o 
   4   0  14        1.69        5.08      0.10 o 
  -4   1  14        2.75        2.83      0.08 o 
  -3   1  14       35.99       35.71      0.29 o 
  -2   1  14       15.39       16.32      0.16 o 
  -1   1  14       15.00       15.47      0.18 o 
   0   1  14       18.70       20.32      0.23 o 
   1   1  14       14.82       15.52      0.21 o 
   2   1  14       15.29       16.12      0.16 o 
   3   1  14       35.59       35.02      0.29 o 
   4   1  14        2.81        2.89      0.13 o 
  -4   2  14       14.49       15.52      0.36 o 
  -3   2  14       14.08       12.87      0.13 o 
  -2   2  14       90.27       95.69      0.71 o 
  -1   2  14       85.25       83.54      0.68 o 
   0   2  14       47.88       54.22      0.52 o 
   1   2  14       85.54       84.15      0.73 o 
   2   2  14       90.33       95.64      0.75 o 
   3   2  14       14.23       13.10      0.14 o 
   4   2  14       14.54       16.18      0.41 o 
  -3   3  14        3.22        2.19      0.06 o 
  -2   3  14       26.43       24.07      0.21 o 
  -1   3  14        7.23        7.68      0.11 o 
   0   3  14        0.18        0.18      0.05 o 
   1   3  14        7.04        7.78      0.12 o 
   2   3  14       26.37       23.92      0.22 o 
   3   3  14        3.26        2.03      0.06 o 
  -3   4  14       15.81       14.49      0.14 o 
  -2   4  14       19.22       13.84      0.14 o 
  -1   4  14       24.78       28.12      0.27 o 
   0   4  14       17.31       14.61      0.23 o 
   1   4  14       25.06       28.33      0.28 o 
   2   4  14       18.97       13.50      0.14 o 
   3   4  14       15.87       14.52      0.22 o 
  -3   5  14       15.33       15.04      0.15 o 
  -2   5  14       40.40       45.44      0.39 o 
  -1   5  14        1.49        1.53      0.06 o 
   0   5  14       27.82       31.52      0.40 o 
   1   5  14        1.47        1.53      0.06 o 
   2   5  14       40.49       45.16      0.36 o 
   3   5  14       15.56       15.55      0.18 o 
  -3   6  14        2.30        2.12      0.13 o 
  -2   6  14        2.32        3.20      0.06 o 
  -1   6  14       11.14       10.56      0.13 o 
   0   6  14       29.24       28.03      0.34 o 
   1   6  14       11.11       10.34      0.14 o 
   2   6  14        2.38        3.12      0.06 o 
   3   6  14        2.18        1.92      0.21 o 
  -2   7  14       11.10       10.78      0.14 o 
  -1   7  14       35.58       33.88      0.34 o 
   0   7  14       66.53       67.85      0.95 o 
   1   7  14       35.93       33.91      0.35 o 
   2   7  14       11.29       10.73      0.15 o 
  -1   8  14        2.73        3.31      0.08 o 
   0   8  14        0.05        0.28      0.05 o 
   1   8  14        2.75        3.15      0.09 o 
   1   0  15        6.43        7.21      0.11 o 
   2   0  15       13.14       11.58      0.13 o 
   3   0  15        0.42        0.84      0.06 o 
  -3   1  15        0.28        0.76      0.03 o 
  -2   1  15       15.41       14.55      0.14 o 
  -1   1  15        1.45        1.81      0.06 o 
   0   1  15       20.60       22.27      0.32 o 
   1   1  15        1.47        1.79      0.06 o 
   2   1  15       15.31       14.45      0.15 o 
   3   1  15        0.28        0.65      0.06 o 
  -3   2  15        6.89        7.27      0.13 o 
  -2   2  15       13.29       10.77      0.11 o 
  -1   2  15       13.65       16.71      0.19 o 
   0   2  15        2.47        1.26      0.08 o 
   1   2  15       13.80       16.53      0.20 o 
   2   2  15       13.37       10.88      0.13 o 
   3   2  15        6.84        7.03      0.16 o 
  -3   3  15        0.66        0.29      0.10 o 
  -2   3  15        4.60        4.12      0.06 o 
  -1   3  15       17.51       17.41      0.20 o 
   0   3  15       60.12       59.96      0.75 o 
   1   3  15       17.65       17.01      0.22 o 
   2   3  15        4.53        4.27      0.07 o 
   3   3  15        0.64        0.21      0.11 o 
  -2   4  15       10.38        8.32      0.10 o 
  -1   4  15       10.81       11.58      0.14 o 
   0   4  15       51.58       47.54      0.69 o 
   1   4  15       10.85       11.43      0.16 o 
   2   4  15       10.47        8.41      0.11 o 
  -2   5  15        7.43        8.90      0.16 o 
  -1   5  15        7.38        8.70      0.12 o 
   0   5  15        6.05        5.16      0.12 o 
   1   5  15        7.26        8.59      0.12 o 
   2   5  15        7.40        8.83      0.14 o 
  -1   6  15        0.42        0.42      0.04 o 
   0   6  15        3.86        2.19      0.09 o 
   1   6  15        0.42        0.42      0.05 o 
   0   7  15       11.42       10.57      0.21 o 
   0   0  16        0.02        0.40      0.11 o 
   1   0  16        8.63        9.46      0.16 o 
   2   0  16        1.46        1.18      0.21 o 
  -2   1  16        1.04        1.07      0.21 o 
  -1   1  16        1.65        1.51      0.07 o 
   0   1  16       10.07        8.97      0.23 o 
   1   1  16        1.63        1.66      0.08 o 
  -1   2  16        3.21        5.19      0.11 o 
   0   2  16       11.07        9.00      0.17 o 
   1   2  16        3.21        5.05      0.11 o 
  -1   3  16       12.51       11.49      0.23 o 
   0   3  16        4.34        5.55      0.14 o 
   1   3  16       12.46       11.55      0.22 o 
   0   4  16        0.52        0.44      0.05 o 
                                                 
